# Supplementary material for: Genetic mapping of male sterility and pollen fertility QTLs in triticale with sterilizing Triticum timopheevii cytoplasm
Source: J Appl Genet. 2020 Nov 23;62(1):59–71. doi: 10.1007/s13353-020-00595-z (PMC7822802; doi:10.1007/s13353-020-00595-z)
Supplement: Supplementary file 7 — (XLSX 1296 kb) [file 13353_2020_595_MOESM7_ESM.xlsx]

## Sheet: 154 phenotypes
Suppelmentary file 1. Phenotypic data of the HT352 (Tt) x RIL F6: (HT352 (N) x Borwo) F1 plants (brown rust infected data excluded)
	Seeds per spike
Plant no.	1	2	3	4	Average	Bliss (male sterility)
spike	1	1	1	1
IND_1	2	2	0	4	2	1.40565
IND_2	3	1	2	2	2	1.40565
IND_3	6	5	6	7	6	1.28205
IND_4	47	40	43	47	44.25	0.686787
IND_5	23	30	38	29	30	0.880566
IND_6	23	10	18	33	21	1.00899
IND_7	8	5	3	11	6.75	1.26399
IND_8	25	45	27	48	36.25	0.795534
IND_9	19	3	1	22	11.25	1.17027
IND_10	36	9	25	23	23.25	0.975776
IND_11	6	2	1	7	4	1.33615
IND_12	34	39	42	33	37	0.785398
IND_13	28	15	40	29	28	0.908252
IND_14	33	39	42		38	0.771883
IND_15	1	1	0	2	1	1.45429
IND_16	5	22	15	14	14	1.1208
IND_17	1	2	2	3	2	1.40565
IND_18	7	1	5	3	4	1.33615
IND_19	4	2	5	5	4	1.33615
IND_20	5	1	0	6	3	1.36806
IND_21	5	2	0	4	2.75	1.37681
IND_22	18	26	1	11	14	1.1208
IND_23	1	0	2	0	0.75	1.46995
IND_24	3	1	1	0	1.25	1.44046
IND_25	5	3	2	2	3	1.36806
IND_26	14	21	25	13	18.25	1.05111
IND_27	10	9	14	8	10.25	1.18945
IND_28	32	24	35	22	28.25	0.904772
IND_29	6	12	16	14	12	1.15634
IND_30	28	38	44	42	38	0.771883
IND_31	1	0	0	0	0.25	1.51264
IND_32	80	68	72	76	74	0
IND_33	16	17	15	20	17	1.07094
IND_34	18	20	22	20	20	1.02409
IND_35	2	1	4	0	1.75	1.4164
IND_36	12	18	22	20	18	1.05504
IND_37	0	0	0	0	0	1.5708
IND_38	3	7	8	9	6.75	1.26399
IND_39	44	41	38	41	41	0.731238
IND_40	24	55	52	30	40.25	0.741423
IND_41	32	25	13	22	23	0.97942
IND_42	10	23	20	16	17.25	1.06693
IND_43	10	1	14	7	8	1.23577
IND_44	0	0	0	0	0	1.5708
IND_45	13	0	6	5	6	1.28205
IND_46	35	42	32	32	35.25	0.809056
IND_47	6	9	10	6	7.75	1.24124
IND_48	13	14	13	16	14	1.1208
IND_49	16	13	20	18	16.75	1.07496
IND_50	46	48	50	45	47.25	0.645049
IND_51	3	0	1	3	1.75	1.4164
IND_52	10	18	8	5	10.25	1.18945
IND_53	13	8	16	15	13	1.1383
IND_54	8	5	1	6	5	1.30784
IND_55	16	19	22	16	18.25	1.05111
IND_56	24	27	24		25	0.950547
IND_57	17	12	11	28	17	1.07094
IND_58	22	29	26	26	25.75	0.939871
IND_59	29	34	22	49	33.5	0.832766
IND_60	0	4	3	0	1.75	1.4164
IND_61	60	64	46	48	54.5	0.539067
IND_62	6	3	11	0	5	1.30784
IND_63	19	8	26	18	17.75	1.05898
IND_64	12	15	29	20	19	1.03943
IND_65	0	3	0	8	2.75	1.37681
IND_66	1	4	3	6	3.5	1.35156
IND_67	5	0	7	6	4.5	1.32163
IND_68	5	2	3	5	3.75	1.34374
IND_69	53	45	58	56	53	0.561804
IND_70	22	1	12	14	12.25	1.15177
IND_71	8	8	7	9	8	1.23577
IND_72	15	25	12	9	15.25	1.09959
IND_73	0	1	1	2	1	1.45429
IND_74	28	19	16	14	19.25	1.03557
IND_75	1	1	0	0	0.5	1.4885
IND_76	5	3	4	4	4	1.33615
IND_77	0	7	4	5	4	1.33615
IND_78	0	0	0	0	0	1.5708
IND_79	57	47	55	48	51.75	0.580377
IND_80	26	28	25	30	27.25	0.918729
IND_81	0	1	0	1	0.5	1.4885
IND_82	29	24	35	28	29	0.894367
IND_83	33	36	36	28	33.25	0.836161
IND_84	32	10	22	20	21	1.00899
IND_85	16	6	18	4	11	1.17499
IND_86	0	0	0	0	0	1.5708
IND_87	19	22	23	13	19.25	1.03557
IND_88	47	23	36	35	35.25	0.809056
IND_89	17	21	18	20	19	1.03943
IND_90	25	32	23	21	25.25	0.94698
IND_91	28	6	15	19	17	1.07094
IND_92	1	3	1	5	2.5	1.38594
IND_93	13	11	15	13	13	1.1383
IND_94	7	25	18	15	16.25	1.08308
IND_95	28	33	31	21	28.25	0.904772
IND_96	19	12	24	21	19	1.03943
IND_97	5	3	1	3	3	1.36806
IND_98	0	0	0	0	0	1.5708
IND_99	0	0	0	0	0	1.5708
IND_100	53	44	46	53	49	0.620249
IND_101	20	24	21	23	22	0.994109
IND_102	3	5	6	5	4.75	1.31465
IND_103	11	39	21	27	24.5	0.957708
IND_104	8	7	7	9	7.75	1.24124
IND_105	18	17	19	18	18	1.05504
IND_106	10	19	16	17	15.5	1.09543
IND_107	0	0	0	0	0	1.5708
IND_108	33	50	42	43	42	0.717623
IND_109	42	25	32	36	33.75	0.829374
IND_110	2				2	1.40565
IND_111	12	14	15	12	13.25	1.13388
IND_112	19	22	16	29	21.5	1.00153
IND_113	28	26	29	29	28	0.908252
IND_114	19	11	18	13	15.25	1.09959
IND_115	0	0	0	0	0	1.5708
IND_116	20	18	24	18	20	1.02409
IND_117	0	2	1	0	0.75	1.46995
IND_118	26	31	33	33	30.75	0.870265
IND_119	14	10	1	7	8	1.23577
IND_120	10	48	8		22	0.994109
IND_121	56	57	55	56	56	0.515761
IND_122	8	15	15	20	14.5	1.11224
IND_123	22	44	34	31	32.75	0.842958
IND_124	30	25	33	32	30	0.880566
IND_125	3	0	1	6	2.5	1.38594
IND_126	50	55	48	47	50	0.605891
IND_127	16	41	30	28	28.75	0.89783
IND_128	3	5	4	7	4.75	1.31465
IND_129	15	14	12	18	14.75	1.10799
IND_130	54	41	55	50	50	0.605891
IND_131	18	25	18	35	24	0.964905
IND_132	29	33	22	32	29	0.894367
IND_133	28	48	36	39	37.75	0.775262
IND_134	7	5	6	10	7	1.25817
IND_135	23	20	20	28	22.75	0.983075
IND_136	16	15	17	15	15.75	1.09129
IND_137	0	0	0	0	0	1.5708
IND_138	30	26	33	30	29.75	0.884009
IND_139	0	0	0	0	0	1.5708
IND_140	50	46	51	45	48	0.634468
IND_141	0	5	1	4	2.5	1.38594
IND_142	12	17	19	18	16.5	1.07901
IND_143	29	36	33	34	33	0.839558
IND_144	15	12	13	19	14.75	1.10799
IND_145	0	5	0	6	2.75	1.37681
IND_146	2	1	3	2	2	1.40565
IND_147	26	6	13	20	16.25	1.08308
IND_148	10	12	13	16	12.75	1.14276
IND_149	51	53	48	50	50.5	0.598654
IND_150	15	10	18	18	15.25	1.09959
IND_151	34	31	23	46	33.5	0.832766
IND_152	42	34	40	37	38.25	0.768503
IND_153	30	26	28	28	28	0.908252
IND_154	39	1	26	15	20.25	1.0203
				Max (mean)	74

## Sheet: XLSTAT_20200714_114928_1_HID
	0	0	0	0	0	0
	0	0.0388647	0	0.0388647	0	0.0388647
	0.000827127	0.0388647	0.16708	0.0388647	0.16708	0.0388647
	0.000827127	0	0.16708	0	0.16708	0.0388647
	0.00165425	0	0.16708	0	0.334159	0.0388647
	0.00165425	0.0388647	0.334159	0	0.334159	0.0388647
	0.00248138	0.0388647	0.334159	0	0.501239	0.0388647
	0.00248138	0	0.334159	0	0.501239	0.427512
	0.00330851	0	0.501239	0	0.668319	0.427512
	0.00330851	0.0388647	0.501239	0	0.668319	1.01048
	0.00413563	0.0388647	0.501239	0.388647	0.835398	1.01048
	0.00413563	0	0.668319	0.388647	0.835398	2.05983
	0.00496276	0	0.668319	0	1.00248	2.05983
	0.00496276	0.0388647	0.668319	0.582971	1.00248	3.61442
	0.00578989	0.0388647	0.835398	0.582971	1.16956	3.61442
	0.00578989	0	0.835398	0	1.16956	4.54717
	0.00661702	0	0.835398	1.04935	1.33664	4.54717
	0.00661702	0.0388647	1.00248	1.04935	1.33664	5.55766
	0.00744414	0.0388647	1.00248	0	1.50372	5.55766
	0.00744414	0	1.00248	1.55459	1.50372	5.98517
	0.00827127	0	1.16956	1.55459	1.6708	5.98517
	0.00827127	0.0388647	1.16956	0	1.6708	5.98517
	0.0090984	0.0388647	1.16956	0.932754
	0.0090984	0	1.33664	0.932754
	0.00992552	0	1.33664	0
	0.00992552	0.0388647	1.33664	1.01048
	0.0107526	0.0388647	1.50372	1.01048
	0.0107526	0	1.50372	0
	0.0115798	0	1.50372	0.427512
	0.0115798	0.0388647	1.6708	0.427512
	0.0124069	0.0388647	1.6708	0
	0.0124069	0
	0.013234	0
	0.013234	0.0388647
	0.0140612	0.0388647
	0.0140612	0
	0.0148883	0
	0.0148883	0.0388647
	0.0157154	0.0388647
	0.0157154	0
	0.0165425	0
	0.0165425	0.0388647
	0.0173697	0.0388647
	0.0173697	0
	0.0181968	0
	0.0181968	0.0388647
	0.0190239	0.0388647
	0.0190239	0
	0.019851	0
	0.019851	0.0388647
	0.0206782	0.0388647
	0.0206782	0
	0.0215053	0
	0.0215053	0.0388647
	0.0223324	0.0388647
	0.0223324	0
	0.0231596	0
	0.0231596	0.0388647
	0.0239867	0.0388647
	0.0239867	0
	0.0248138	0
	0.0248138	0.0388647
	0.0256409	0.0388647
	0.0256409	0
	0.0264681	0
	0.0264681	0.0388647
	0.0272952	0.0388647
	0.0272952	0
	0.0281223	0
	0.0281223	0.0388647
	0.0289494	0.0388647
	0.0289494	0
	0.0297766	0
	0.0297766	0.0388647
	0.0306037	0.0388647
	0.0306037	0
	0.0314308	0
	0.0314308	0.0388647
	0.0322579	0.0388647
	0.0322579	0
	0.0330851	0
	0.0330851	0.0388647
	0.0339122	0.0388647
	0.0339122	0
	0.0347393	0
	0.0347393	0.0388647
	0.0355665	0.0388647
	0.0355665	0
	0.0363936	0
	0.0363936	0.0388647
	0.0372207	0.0388647
	0.0372207	0
	0.0380478	0
	0.0380478	0.0388647
	0.038875	0.0388647
	0.038875	0
	0.0397021	0
	0.0397021	0.0388647
	0.0405292	0.0388647
	0.0405292	0
	0.0413563	0
	0.0413563	0.0388647
	0.0421835	0.0388647
	0.0421835	0
	0.0430106	0
	0.0430106	0.0388647
	0.0438377	0.0388647
	0.0438377	0
	0.0446649	0
	0.0446649	0.0388647
	0.045492	0.0388647
	0.045492	0
	0.0463191	0
	0.0463191	0.0388647
	0.0471462	0.0388647
	0.0471462	0
	0.0479734	0
	0.0479734	0.0388647
	0.0488005	0.0388647
	0.0488005	0
	0.0496276	0
	0.0496276	0.0388647
	0.0504547	0.0388647
	0.0504547	0
	0.0512819	0
	0.0512819	0.0388647
	0.052109	0.0388647
	0.052109	0
	0.0529361	0
	0.0529361	0.0388647
	0.0537632	0.0388647
	0.0537632	0
	0.0545904	0
	0.0545904	0.0388647
	0.0554175	0.0388647
	0.0554175	0
	0.0562446	0
	0.0562446	0.0388647
	0.0570718	0.0388647
	0.0570718	0
	0.0578989	0
	0.0578989	0.0388647
	0.058726	0.0388647
	0.058726	0
	0.0595531	0
	0.0595531	0.0388647
	0.0603803	0.0388647
	0.0603803	0
	0.0612074	0
	0.0612074	0.0388647
	0.0620345	0.0388647
	0.0620345	0
	0.0628616	0
	0.0628616	0.0388647
	0.0636888	0.0388647
	0.0636888	0
	0.0645159	0
	0.0645159	0.0388647
	0.065343	0.0388647
	0.065343	0
	0.0661702	0
	0.0661702	0.0388647
	0.0669973	0.0388647
	0.0669973	0
	0.0678244	0
	0.0678244	0.0388647
	0.0686515	0.0388647
	0.0686515	0
	0.0694787	0
	0.0694787	0.0388647
	0.0703058	0.0388647
	0.0703058	0
	0.0711329	0
	0.0711329	0.0388647
	0.07196	0.0388647
	0.07196	0
	0.0727872	0
	0.0727872	0.0388647
	0.0736143	0.0388647
	0.0736143	0
	0.0744414	0
	0.0744414	0.0388647
	0.0752685	0.0388647
	0.0752685	0
	0.0760957	0
	0.0760957	0.0388647
	0.0769228	0.0388647
	0.0769228	0
	0.0777499	0
	0.0777499	0.0388647
	0.0785771	0.0388647
	0.0785771	0
	0.0794042	0
	0.0794042	0.0388647
	0.0802313	0.0388647
	0.0802313	0
	0.0810584	0
	0.0810584	0.0388647
	0.0818856	0.0388647
	0.0818856	0
	0.0827127	0
	0.0827127	0.0388647
	0.0835398	0.0388647
	0.0835398	0
	0.0843669	0
	0.0843669	0.0388647
	0.0851941	0.0388647
	0.0851941	0
	0.0860212	0
	0.0860212	0.0388647
	0.0868483	0.0388647
	0.0868483	0
	0.0876755	0
	0.0876755	0.0388647
	0.0885026	0.0388647
	0.0885026	0
	0.0893297	0
	0.0893297	0.0388647
	0.0901568	0.0388647
	0.0901568	0
	0.090984	0
	0.090984	0.0388647
	0.0918111	0.0388647
	0.0918111	0
	0.0926382	0
	0.0926382	0.0388647
	0.0934653	0.0388647
	0.0934653	0
	0.0942925	0
	0.0942925	0.0388647
	0.0951196	0.0388647
	0.0951196	0
	0.0959467	0
	0.0959467	0.0388647
	0.0967738	0.0388647
	0.0967738	0
	0.097601	0
	0.097601	0.0388647
	0.0984281	0.0388647
	0.0984281	0
	0.0992552	0
	0.0992552	0.0388647
	0.100082	0.0388647
	0.100082	0
	0.100909	0
	0.100909	0.0388647
	0.101737	0.0388647
	0.101737	0
	0.102564	0
	0.102564	0.0388647
	0.103391	0.0388647
	0.103391	0
	0.104218	0
	0.104218	0.0388647
	0.105045	0.0388647
	0.105045	0
	0.105872	0
	0.105872	0.0388647
	0.106699	0.0388647
	0.106699	0
	0.107526	0
	0.107526	0.0388647
	0.108354	0.0388647
	0.108354	0
	0.109181	0
	0.109181	0.0388647
	0.110008	0.0388647
	0.110008	0
	0.110835	0
	0.110835	0.0388647
	0.111662	0.0388647
	0.111662	0
	0.112489	0
	0.112489	0.0388647
	0.113316	0.0388647
	0.113316	0
	0.114144	0
	0.114144	0.0388647
	0.114971	0.0388647
	0.114971	0
	0.115798	0
	0.115798	0.0388647
	0.116625	0.0388647
	0.116625	0
	0.117452	0
	0.117452	0.0388647
	0.118279	0.0388647
	0.118279	0
	0.119106	0
	0.119106	0.0388647
	0.119933	0.0388647
	0.119933	0
	0.120761	0
	0.120761	0.0388647
	0.121588	0.0388647
	0.121588	0
	0.122415	0
	0.122415	0.0388647
	0.123242	0.0388647
	0.123242	0
	0.124069	0
	0.124069	0.0388647
	0.124896	0.0388647
	0.124896	0
	0.125723	0
	0.125723	0.0388647
	0.12655	0.0388647
	0.12655	0
	0.127378	0
	0.127378	0.0388647
	0.128205	0.0388647
	0.128205	0
	0.129032	0
	0.129032	0.0388647
	0.129859	0.0388647
	0.129859	0
	0.130686	0
	0.130686	0.0388647
	0.131513	0.0388647
	0.131513	0
	0.13234	0
	0.13234	0.0388647
	0.133167	0.0388647
	0.133167	0
	0.133995	0
	0.133995	0.0388647
	0.134822	0.0388647
	0.134822	0
	0.135649	0
	0.135649	0.0388647
	0.136476	0.0388647
	0.136476	0
	0.137303	0
	0.137303	0.0388647
	0.13813	0.0388647
	0.13813	0
	0.138957	0
	0.138957	0.0388647
	0.139784	0.0388647
	0.139784	0
	0.140612	0
	0.140612	0.0388647
	0.141439	0.0388647
	0.141439	0
	0.142266	0
	0.142266	0.0388647
	0.143093	0.0388647
	0.143093	0
	0.14392	0
	0.14392	0.0388647
	0.144747	0.0388647
	0.144747	0
	0.145574	0
	0.145574	0.0388647
	0.146401	0.0388647
	0.146401	0
	0.147229	0
	0.147229	0.0388647
	0.148056	0.0388647
	0.148056	0
	0.148883	0
	0.148883	0.0388647
	0.14971	0.0388647
	0.14971	0
	0.150537	0
	0.150537	0.0388647
	0.151364	0.0388647
	0.151364	0
	0.152191	0
	0.152191	0.0388647
	0.153018	0.0388647
	0.153018	0
	0.153846	0
	0.153846	0.0388647
	0.154673	0.0388647
	0.154673	0
	0.1555	0
	0.1555	0.0388647
	0.156327	0.0388647
	0.156327	0
	0.157154	0
	0.157154	0.0388647
	0.157981	0.0388647
	0.157981	0
	0.158808	0
	0.158808	0.0388647
	0.159635	0.0388647
	0.159635	0
	0.160463	0
	0.160463	0.0388647
	0.16129	0.0388647
	0.16129	0
	0.162117	0
	0.162117	0.0388647
	0.162944	0.0388647
	0.162944	0
	0.163771	0
	0.163771	0.0388647
	0.164598	0.0388647
	0.164598	0
	0.165425	0
	0.165425	0.0388647
	0.166253	0.0388647
	0.166253	0
	0.501239	0
	0.501239	0.388647
	0.502066	0.388647
	0.502066	0
	0.502893	0
	0.502893	0.388647
	0.50372	0.388647
	0.50372	0
	0.504547	0
	0.504547	0.388647
	0.505375	0.388647
	0.505375	0
	0.506202	0
	0.506202	0.388647
	0.507029	0.388647
	0.507029	0
	0.507856	0
	0.507856	0.388647
	0.508683	0.388647
	0.508683	0
	0.50951	0
	0.50951	0.388647
	0.510337	0.388647
	0.510337	0
	0.511164	0
	0.511164	0.388647
	0.511992	0.388647
	0.511992	0
	0.512819	0
	0.512819	0.388647
	0.513646	0.388647
	0.513646	0
	0.514473	0
	0.514473	0.388647
	0.5153	0.388647
	0.5153	0
	0.516127	0
	0.516127	0.388647
	0.516954	0.388647
	0.516954	0
	0.517781	0
	0.517781	0.388647
	0.518609	0.388647
	0.518609	0
	0.519436	0
	0.519436	0.388647
	0.520263	0.388647
	0.520263	0
	0.52109	0
	0.52109	0.388647
	0.521917	0.388647
	0.521917	0
	0.522744	0
	0.522744	0.388647
	0.523571	0.388647
	0.523571	0
	0.524398	0
	0.524398	0.388647
	0.525226	0.388647
	0.525226	0
	0.526053	0
	0.526053	0.388647
	0.52688	0.388647
	0.52688	0
	0.527707	0
	0.527707	0.388647
	0.528534	0.388647
	0.528534	0
	0.529361	0
	0.529361	0.388647
	0.530188	0.388647
	0.530188	0
	0.531015	0
	0.531015	0.388647
	0.531843	0.388647
	0.531843	0
	0.53267	0
	0.53267	0.388647
	0.533497	0.388647
	0.533497	0
	0.534324	0
	0.534324	0.388647
	0.535151	0.388647
	0.535151	0
	0.535978	0
	0.535978	0.388647
	0.536805	0.388647
	0.536805	0
	0.537632	0
	0.537632	0.388647
	0.53846	0.388647
	0.53846	0
	0.539287	0
	0.539287	0.388647
	0.540114	0.388647
	0.540114	0
	0.540941	0
	0.540941	0.388647
	0.541768	0.388647
	0.541768	0
	0.542595	0
	0.542595	0.388647
	0.543422	0.388647
	0.543422	0
	0.544249	0
	0.544249	0.388647
	0.545077	0.388647
	0.545077	0
	0.545904	0
	0.545904	0.388647
	0.546731	0.388647
	0.546731	0
	0.547558	0
	0.547558	0.388647
	0.548385	0.388647
	0.548385	0
	0.549212	0
	0.549212	0.388647
	0.550039	0.388647
	0.550039	0
	0.550867	0
	0.550867	0.388647
	0.551694	0.388647
	0.551694	0
	0.552521	0
	0.552521	0.388647
	0.553348	0.388647
	0.553348	0
	0.554175	0
	0.554175	0.388647
	0.555002	0.388647
	0.555002	0
	0.555829	0
	0.555829	0.388647
	0.556656	0.388647
	0.556656	0
	0.557484	0
	0.557484	0.388647
	0.558311	0.388647
	0.558311	0
	0.559138	0
	0.559138	0.388647
	0.559965	0.388647
	0.559965	0
	0.560792	0
	0.560792	0.388647
	0.561619	0.388647
	0.561619	0
	0.562446	0
	0.562446	0.388647
	0.563273	0.388647
	0.563273	0
	0.564101	0
	0.564101	0.388647
	0.564928	0.388647
	0.564928	0
	0.565755	0
	0.565755	0.388647
	0.566582	0.388647
	0.566582	0
	0.567409	0
	0.567409	0.388647
	0.568236	0.388647
	0.568236	0
	0.569063	0
	0.569063	0.388647
	0.56989	0.388647
	0.56989	0
	0.570718	0
	0.570718	0.388647
	0.571545	0.388647
	0.571545	0
	0.572372	0
	0.572372	0.388647
	0.573199	0.388647
	0.573199	0
	0.574026	0
	0.574026	0.388647
	0.574853	0.388647
	0.574853	0
	0.57568	0
	0.57568	0.388647
	0.576507	0.388647
	0.576507	0
	0.577335	0
	0.577335	0.388647
	0.578162	0.388647
	0.578162	0
	0.578989	0
	0.578989	0.388647
	0.579816	0.388647
	0.579816	0
	0.580643	0
	0.580643	0.388647
	0.58147	0.388647
	0.58147	0
	0.582297	0
	0.582297	0.388647
	0.583124	0.388647
	0.583124	0
	0.583952	0
	0.583952	0.388647
	0.584779	0.388647
	0.584779	0
	0.585606	0
	0.585606	0.388647
	0.586433	0.388647
	0.586433	0
	0.58726	0
	0.58726	0.388647
	0.588087	0.388647
	0.588087	0
	0.588914	0
	0.588914	0.388647
	0.589741	0.388647
	0.589741	0
	0.590569	0
	0.590569	0.388647
	0.591396	0.388647
	0.591396	0
	0.592223	0
	0.592223	0.388647
	0.59305	0.388647
	0.59305	0
	0.593877	0
	0.593877	0.388647
	0.594704	0.388647
	0.594704	0
	0.595531	0
	0.595531	0.388647
	0.596358	0.388647
	0.596358	0
	0.597186	0
	0.597186	0.388647
	0.598013	0.388647
	0.598013	0
	0.59884	0
	0.59884	0.388647
	0.599667	0.388647
	0.599667	0
	0.600494	0
	0.600494	0.388647
	0.601321	0.388647
	0.601321	0
	0.602148	0
	0.602148	0.388647
	0.602976	0.388647
	0.602976	0
	0.603803	0
	0.603803	0.388647
	0.60463	0.388647
	0.60463	0
	0.605457	0
	0.605457	0.388647
	0.606284	0.388647
	0.606284	0
	0.607111	0
	0.607111	0.388647
	0.607938	0.388647
	0.607938	0
	0.608765	0
	0.608765	0.388647
	0.609593	0.388647
	0.609593	0
	0.61042	0
	0.61042	0.388647
	0.611247	0.388647
	0.611247	0
	0.612074	0
	0.612074	0.388647
	0.612901	0.388647
	0.612901	0
	0.613728	0
	0.613728	0.388647
	0.614555	0.388647
	0.614555	0
	0.615382	0
	0.615382	0.388647
	0.61621	0.388647
	0.61621	0
	0.617037	0
	0.617037	0.388647
	0.617864	0.388647
	0.617864	0
	0.618691	0
	0.618691	0.388647
	0.619518	0.388647
	0.619518	0
	0.620345	0
	0.620345	0.388647
	0.621172	0.388647
	0.621172	0
	0.621999	0
	0.621999	0.388647
	0.622827	0.388647
	0.622827	0
	0.623654	0
	0.623654	0.388647
	0.624481	0.388647
	0.624481	0
	0.625308	0
	0.625308	0.388647
	0.626135	0.388647
	0.626135	0
	0.626962	0
	0.626962	0.388647
	0.627789	0.388647
	0.627789	0
	0.628616	0
	0.628616	0.388647
	0.629444	0.388647
	0.629444	0
	0.630271	0
	0.630271	0.388647
	0.631098	0.388647
	0.631098	0
	0.631925	0
	0.631925	0.388647
	0.632752	0.388647
	0.632752	0
	0.633579	0
	0.633579	0.388647
	0.634406	0.388647
	0.634406	0
	0.635233	0
	0.635233	0.388647
	0.636061	0.388647
	0.636061	0
	0.636888	0
	0.636888	0.388647
	0.637715	0.388647
	0.637715	0
	0.638542	0
	0.638542	0.388647
	0.639369	0.388647
	0.639369	0
	0.640196	0
	0.640196	0.388647
	0.641023	0.388647
	0.641023	0
	0.64185	0
	0.64185	0.388647
	0.642678	0.388647
	0.642678	0
	0.643505	0
	0.643505	0.388647
	0.644332	0.388647
	0.644332	0
	0.645159	0
	0.645159	0.388647
	0.645986	0.388647
	0.645986	0
	0.646813	0
	0.646813	0.388647
	0.64764	0.388647
	0.64764	0
	0.648467	0
	0.648467	0.388647
	0.649295	0.388647
	0.649295	0
	0.650122	0
	0.650122	0.388647
	0.650949	0.388647
	0.650949	0
	0.651776	0
	0.651776	0.388647
	0.652603	0.388647
	0.652603	0
	0.65343	0
	0.65343	0.388647
	0.654257	0.388647
	0.654257	0
	0.655085	0
	0.655085	0.388647
	0.655912	0.388647
	0.655912	0
	0.656739	0
	0.656739	0.388647
	0.657566	0.388647
	0.657566	0
	0.658393	0
	0.658393	0.388647
	0.65922	0.388647
	0.65922	0
	0.660047	0
	0.660047	0.388647
	0.660874	0.388647
	0.660874	0
	0.661702	0
	0.661702	0.388647
	0.662529	0.388647
	0.662529	0
	0.663356	0
	0.663356	0.388647
	0.664183	0.388647
	0.664183	0
	0.66501	0
	0.66501	0.388647
	0.665837	0.388647
	0.665837	0
	0.666664	0
	0.666664	0.388647
	0.667491	0.388647
	0.667491	0
	0.668319	0
	0.668319	0.582971
	0.669146	0.582971
	0.669146	0
	0.669973	0
	0.669973	0.582971
	0.6708	0.582971
	0.6708	0
	0.671627	0
	0.671627	0.582971
	0.672454	0.582971
	0.672454	0
	0.673281	0
	0.673281	0.582971
	0.674108	0.582971
	0.674108	0
	0.674936	0
	0.674936	0.582971
	0.675763	0.582971
	0.675763	0
	0.67659	0
	0.67659	0.582971
	0.677417	0.582971
	0.677417	0
	0.678244	0
	0.678244	0.582971
	0.679071	0.582971
	0.679071	0
	0.679898	0
	0.679898	0.582971
	0.680725	0.582971
	0.680725	0
	0.681553	0
	0.681553	0.582971
	0.68238	0.582971
	0.68238	0
	0.683207	0
	0.683207	0.582971
	0.684034	0.582971
	0.684034	0
	0.684861	0
	0.684861	0.582971
	0.685688	0.582971
	0.685688	0
	0.686515	0
	0.686515	0.582971
	0.687342	0.582971
	0.687342	0
	0.68817	0
	0.68817	0.582971
	0.688997	0.582971
	0.688997	0
	0.689824	0
	0.689824	0.582971
	0.690651	0.582971
	0.690651	0
	0.691478	0
	0.691478	0.582971
	0.692305	0.582971
	0.692305	0
	0.693132	0
	0.693132	0.582971
	0.693959	0.582971
	0.693959	0
	0.694787	0
	0.694787	0.582971
	0.695614	0.582971
	0.695614	0
	0.696441	0
	0.696441	0.582971
	0.697268	0.582971
	0.697268	0
	0.698095	0
	0.698095	0.582971
	0.698922	0.582971
	0.698922	0
	0.699749	0
	0.699749	0.582971
	0.700576	0.582971
	0.700576	0
	0.701404	0
	0.701404	0.582971
	0.702231	0.582971
	0.702231	0
	0.703058	0
	0.703058	0.582971
	0.703885	0.582971
	0.703885	0
	0.704712	0
	0.704712	0.582971
	0.705539	0.582971
	0.705539	0
	0.706366	0
	0.706366	0.582971
	0.707193	0.582971
	0.707193	0
	0.708021	0
	0.708021	0.582971
	0.708848	0.582971
	0.708848	0
	0.709675	0
	0.709675	0.582971
	0.710502	0.582971
	0.710502	0
	0.711329	0
	0.711329	0.582971
	0.712156	0.582971
	0.712156	0
	0.712983	0
	0.712983	0.582971
	0.713811	0.582971
	0.713811	0
	0.714638	0
	0.714638	0.582971
	0.715465	0.582971
	0.715465	0
	0.716292	0
	0.716292	0.582971
	0.717119	0.582971
	0.717119	0
	0.717946	0
	0.717946	0.582971
	0.718773	0.582971
	0.718773	0
	0.7196	0
	0.7196	0.582971
	0.720428	0.582971
	0.720428	0
	0.721255	0
	0.721255	0.582971
	0.722082	0.582971
	0.722082	0
	0.722909	0
	0.722909	0.582971
	0.723736	0.582971
	0.723736	0
	0.724563	0
	0.724563	0.582971
	0.72539	0.582971
	0.72539	0
	0.726217	0
	0.726217	0.582971
	0.727045	0.582971
	0.727045	0
	0.727872	0
	0.727872	0.582971
	0.728699	0.582971
	0.728699	0
	0.729526	0
	0.729526	0.582971
	0.730353	0.582971
	0.730353	0
	0.73118	0
	0.73118	0.582971
	0.732007	0.582971
	0.732007	0
	0.732834	0
	0.732834	0.582971
	0.733662	0.582971
	0.733662	0
	0.734489	0
	0.734489	0.582971
	0.735316	0.582971
	0.735316	0
	0.736143	0
	0.736143	0.582971
	0.73697	0.582971
	0.73697	0
	0.737797	0
	0.737797	0.582971
	0.738624	0.582971
	0.738624	0
	0.739451	0
	0.739451	0.582971
	0.740279	0.582971
	0.740279	0
	0.741106	0
	0.741106	0.582971
	0.741933	0.582971
	0.741933	0
	0.74276	0
	0.74276	0.582971
	0.743587	0.582971
	0.743587	0
	0.744414	0
	0.744414	0.582971
	0.745241	0.582971
	0.745241	0
	0.746068	0
	0.746068	0.582971
	0.746896	0.582971
	0.746896	0
	0.747723	0
	0.747723	0.582971
	0.74855	0.582971
	0.74855	0
	0.749377	0
	0.749377	0.582971
	0.750204	0.582971
	0.750204	0
	0.751031	0
	0.751031	0.582971
	0.751858	0.582971
	0.751858	0
	0.752685	0
	0.752685	0.582971
	0.753513	0.582971
	0.753513	0
	0.75434	0
	0.75434	0.582971
	0.755167	0.582971
	0.755167	0
	0.755994	0
	0.755994	0.582971
	0.756821	0.582971
	0.756821	0
	0.757648	0
	0.757648	0.582971
	0.758475	0.582971
	0.758475	0
	0.759302	0
	0.759302	0.582971
	0.76013	0.582971
	0.76013	0
	0.760957	0
	0.760957	0.582971
	0.761784	0.582971
	0.761784	0
	0.762611	0
	0.762611	0.582971
	0.763438	0.582971
	0.763438	0
	0.764265	0
	0.764265	0.582971
	0.765092	0.582971
	0.765092	0
	0.76592	0
	0.76592	0.582971
	0.766747	0.582971
	0.766747	0
	0.767574	0
	0.767574	0.582971
	0.768401	0.582971
	0.768401	0
	0.769228	0
	0.769228	0.582971
	0.770055	0.582971
	0.770055	0
	0.770882	0
	0.770882	0.582971
	0.771709	0.582971
	0.771709	0
	0.772537	0
	0.772537	0.582971
	0.773364	0.582971
	0.773364	0
	0.774191	0
	0.774191	0.582971
	0.775018	0.582971
	0.775018	0
	0.775845	0
	0.775845	0.582971
	0.776672	0.582971
	0.776672	0
	0.777499	0
	0.777499	0.582971
	0.778326	0.582971
	0.778326	0
	0.779154	0
	0.779154	0.582971
	0.779981	0.582971
	0.779981	0
	0.780808	0
	0.780808	0.582971
	0.781635	0.582971
	0.781635	0
	0.782462	0
	0.782462	0.582971
	0.783289	0.582971
	0.783289	0
	0.784116	0
	0.784116	0.582971
	0.784943	0.582971
	0.784943	0
	0.785771	0
	0.785771	0.582971
	0.786598	0.582971
	0.786598	0
	0.787425	0
	0.787425	0.582971
	0.788252	0.582971
	0.788252	0
	0.789079	0
	0.789079	0.582971
	0.789906	0.582971
	0.789906	0
	0.790733	0
	0.790733	0.582971
	0.79156	0.582971
	0.79156	0
	0.792388	0
	0.792388	0.582971
	0.793215	0.582971
	0.793215	0
	0.794042	0
	0.794042	0.582971
	0.794869	0.582971
	0.794869	0
	0.795696	0
	0.795696	0.582971
	0.796523	0.582971
	0.796523	0
	0.79735	0
	0.79735	0.582971
	0.798177	0.582971
	0.798177	0
	0.799005	0
	0.799005	0.582971
	0.799832	0.582971
	0.799832	0
	0.800659	0
	0.800659	0.582971
	0.801486	0.582971
	0.801486	0
	0.802313	0
	0.802313	0.582971
	0.80314	0.582971
	0.80314	0
	0.803967	0
	0.803967	0.582971
	0.804794	0.582971
	0.804794	0
	0.805622	0
	0.805622	0.582971
	0.806449	0.582971
	0.806449	0
	0.807276	0
	0.807276	0.582971
	0.808103	0.582971
	0.808103	0
	0.80893	0
	0.80893	0.582971
	0.809757	0.582971
	0.809757	0
	0.810584	0
	0.810584	0.582971
	0.811411	0.582971
	0.811411	0
	0.812239	0
	0.812239	0.582971
	0.813066	0.582971
	0.813066	0
	0.813893	0
	0.813893	0.582971
	0.81472	0.582971
	0.81472	0
	0.815547	0
	0.815547	0.582971
	0.816374	0.582971
	0.816374	0
	0.817201	0
	0.817201	0.582971
	0.818028	0.582971
	0.818028	0
	0.818856	0
	0.818856	0.582971
	0.819683	0.582971
	0.819683	0
	0.82051	0
	0.82051	0.582971
	0.821337	0.582971
	0.821337	0
	0.822164	0
	0.822164	0.582971
	0.822991	0.582971
	0.822991	0
	0.823818	0
	0.823818	0.582971
	0.824646	0.582971
	0.824646	0
	0.825473	0
	0.825473	0.582971
	0.8263	0.582971
	0.8263	0
	0.827127	0
	0.827127	0.582971
	0.827954	0.582971
	0.827954	0
	0.828781	0
	0.828781	0.582971
	0.829608	0.582971
	0.829608	0
	0.830435	0
	0.830435	0.582971
	0.831263	0.582971
	0.831263	0
	0.83209	0
	0.83209	0.582971
	0.832917	0.582971
	0.832917	0
	0.833744	0
	0.833744	0.582971
	0.834571	0.582971
	0.834571	0
	0.835398	0
	0.835398	1.04935
	0.836225	1.04935
	0.836225	0
	0.837052	0
	0.837052	1.04935
	0.83788	1.04935
	0.83788	0
	0.838707	0
	0.838707	1.04935
	0.839534	1.04935
	0.839534	0
	0.840361	0
	0.840361	1.04935
	0.841188	1.04935
	0.841188	0
	0.842015	0
	0.842015	1.04935
	0.842842	1.04935
	0.842842	0
	0.843669	0
	0.843669	1.04935
	0.844497	1.04935
	0.844497	0
	0.845324	0
	0.845324	1.04935
	0.846151	1.04935
	0.846151	0
	0.846978	0
	0.846978	1.04935
	0.847805	1.04935
	0.847805	0
	0.848632	0
	0.848632	1.04935
	0.849459	1.04935
	0.849459	0
	0.850286	0
	0.850286	1.04935
	0.851114	1.04935
	0.851114	0
	0.851941	0
	0.851941	1.04935
	0.852768	1.04935
	0.852768	0
	0.853595	0
	0.853595	1.04935
	0.854422	1.04935
	0.854422	0
	0.855249	0
	0.855249	1.04935
	0.856076	1.04935
	0.856076	0
	0.856903	0
	0.856903	1.04935
	0.857731	1.04935
	0.857731	0
	0.858558	0
	0.858558	1.04935
	0.859385	1.04935
	0.859385	0
	0.860212	0
	0.860212	1.04935
	0.861039	1.04935
	0.861039	0
	0.861866	0
	0.861866	1.04935
	0.862693	1.04935
	0.862693	0
	0.86352	0
	0.86352	1.04935
	0.864348	1.04935
	0.864348	0
	0.865175	0
	0.865175	1.04935
	0.866002	1.04935
	0.866002	0
	0.866829	0
	0.866829	1.04935
	0.867656	1.04935
	0.867656	0
	0.868483	0
	0.868483	1.04935
	0.86931	1.04935
	0.86931	0
	0.870137	0
	0.870137	1.04935
	0.870965	1.04935
	0.870965	0
	0.871792	0
	0.871792	1.04935
	0.872619	1.04935
	0.872619	0
	0.873446	0
	0.873446	1.04935
	0.874273	1.04935
	0.874273	0
	0.8751	0
	0.8751	1.04935
	0.875927	1.04935
	0.875927	0
	0.876755	0
	0.876755	1.04935
	0.877582	1.04935
	0.877582	0
	0.878409	0
	0.878409	1.04935
	0.879236	1.04935
	0.879236	0
	0.880063	0
	0.880063	1.04935
	0.88089	1.04935
	0.88089	0
	0.881717	0
	0.881717	1.04935
	0.882544	1.04935
	0.882544	0
	0.883372	0
	0.883372	1.04935
	0.884199	1.04935
	0.884199	0
	0.885026	0
	0.885026	1.04935
	0.885853	1.04935
	0.885853	0
	0.88668	0
	0.88668	1.04935
	0.887507	1.04935
	0.887507	0
	0.888334	0
	0.888334	1.04935
	0.889161	1.04935
	0.889161	0
	0.889989	0
	0.889989	1.04935
	0.890816	1.04935
	0.890816	0
	0.891643	0
	0.891643	1.04935
	0.89247	1.04935
	0.89247	0
	0.893297	0
	0.893297	1.04935
	0.894124	1.04935
	0.894124	0
	0.894951	0
	0.894951	1.04935
	0.895778	1.04935
	0.895778	0
	0.896606	0
	0.896606	1.04935
	0.897433	1.04935
	0.897433	0
	0.89826	0
	0.89826	1.04935
	0.899087	1.04935
	0.899087	0
	0.899914	0
	0.899914	1.04935
	0.900741	1.04935
	0.900741	0
	0.901568	0
	0.901568	1.04935
	0.902395	1.04935
	0.902395	0
	0.903223	0
	0.903223	1.04935
	0.90405	1.04935
	0.90405	0
	0.904877	0
	0.904877	1.04935
	0.905704	1.04935
	0.905704	0
	0.906531	0
	0.906531	1.04935
	0.907358	1.04935
	0.907358	0
	0.908185	0
	0.908185	1.04935
	0.909012	1.04935
	0.909012	0
	0.90984	0
	0.90984	1.04935
	0.910667	1.04935
	0.910667	0
	0.911494	0
	0.911494	1.04935
	0.912321	1.04935
	0.912321	0
	0.913148	0
	0.913148	1.04935
	0.913975	1.04935
	0.913975	0
	0.914802	0
	0.914802	1.04935
	0.915629	1.04935
	0.915629	0
	0.916457	0
	0.916457	1.04935
	0.917284	1.04935
	0.917284	0
	0.918111	0
	0.918111	1.04935
	0.918938	1.04935
	0.918938	0
	0.919765	0
	0.919765	1.04935
	0.920592	1.04935
	0.920592	0
	0.921419	0
	0.921419	1.04935
	0.922246	1.04935
	0.922246	0
	0.923074	0
	0.923074	1.04935
	0.923901	1.04935
	0.923901	0
	0.924728	0
	0.924728	1.04935
	0.925555	1.04935
	0.925555	0
	0.926382	0
	0.926382	1.04935
	0.927209	1.04935
	0.927209	0
	0.928036	0
	0.928036	1.04935
	0.928864	1.04935
	0.928864	0
	0.929691	0
	0.929691	1.04935
	0.930518	1.04935
	0.930518	0
	0.931345	0
	0.931345	1.04935
	0.932172	1.04935
	0.932172	0
	0.932999	0
	0.932999	1.04935
	0.933826	1.04935
	0.933826	0
	0.934653	0
	0.934653	1.04935
	0.935481	1.04935
	0.935481	0
	0.936308	0
	0.936308	1.04935
	0.937135	1.04935
	0.937135	0
	0.937962	0
	0.937962	1.04935
	0.938789	1.04935
	0.938789	0
	0.939616	0
	0.939616	1.04935
	0.940443	1.04935
	0.940443	0
	0.94127	0
	0.94127	1.04935
	0.942098	1.04935
	0.942098	0
	0.942925	0
	0.942925	1.04935
	0.943752	1.04935
	0.943752	0
	0.944579	0
	0.944579	1.04935
	0.945406	1.04935
	0.945406	0
	0.946233	0
	0.946233	1.04935
	0.94706	1.04935
	0.94706	0
	0.947887	0
	0.947887	1.04935
	0.948715	1.04935
	0.948715	0
	0.949542	0
	0.949542	1.04935
	0.950369	1.04935
	0.950369	0
	0.951196	0
	0.951196	1.04935
	0.952023	1.04935
	0.952023	0
	0.95285	0
	0.95285	1.04935
	0.953677	1.04935
	0.953677	0
	0.954504	0
	0.954504	1.04935
	0.955332	1.04935
	0.955332	0
	0.956159	0
	0.956159	1.04935
	0.956986	1.04935
	0.956986	0
	0.957813	0
	0.957813	1.04935
	0.95864	1.04935
	0.95864	0
	0.959467	0
	0.959467	1.04935
	0.960294	1.04935
	0.960294	0
	0.961121	0
	0.961121	1.04935
	0.961949	1.04935
	0.961949	0
	0.962776	0
	0.962776	1.04935
	0.963603	1.04935
	0.963603	0
	0.96443	0
	0.96443	1.04935
	0.965257	1.04935
	0.965257	0
	0.966084	0
	0.966084	1.04935
	0.966911	1.04935
	0.966911	0
	0.967738	0
	0.967738	1.04935
	0.968566	1.04935
	0.968566	0
	0.969393	0
	0.969393	1.04935
	0.97022	1.04935
	0.97022	0
	0.971047	0
	0.971047	1.04935
	0.971874	1.04935
	0.971874	0
	0.972701	0
	0.972701	1.04935
	0.973528	1.04935
	0.973528	0
	0.974355	0
	0.974355	1.04935
	0.975183	1.04935
	0.975183	0
	0.97601	0
	0.97601	1.04935
	0.976837	1.04935
	0.976837	0
	0.977664	0
	0.977664	1.04935
	0.978491	1.04935
	0.978491	0
	0.979318	0
	0.979318	1.04935
	0.980145	1.04935
	0.980145	0
	0.980972	0
	0.980972	1.04935
	0.9818	1.04935
	0.9818	0
	0.982627	0
	0.982627	1.04935
	0.983454	1.04935
	0.983454	0
	0.984281	0
	0.984281	1.04935
	0.985108	1.04935
	0.985108	0
	0.985935	0
	0.985935	1.04935
	0.986762	1.04935
	0.986762	0
	0.98759	0
	0.98759	1.04935
	0.988417	1.04935
	0.988417	0
	0.989244	0
	0.989244	1.04935
	0.990071	1.04935
	0.990071	0
	0.990898	0
	0.990898	1.04935
	0.991725	1.04935
	0.991725	0
	0.992552	0
	0.992552	1.04935
	0.993379	1.04935
	0.993379	0
	0.994207	0
	0.994207	1.04935
	0.995034	1.04935
	0.995034	0
	0.995861	0
	0.995861	1.04935
	0.996688	1.04935
	0.996688	0
	0.997515	0
	0.997515	1.04935
	0.998342	1.04935
	0.998342	0
	0.999169	0
	0.999169	1.04935
	0.999996	1.04935
	0.999996	0
	1.00082	0
	1.00082	1.04935
	1.00165	1.04935
	1.00165	0
	1.00248	0
	1.00248	1.55459
	1.0033	1.55459
	1.0033	0
	1.00413	0
	1.00413	1.55459
	1.00496	1.55459
	1.00496	0
	1.00579	0
	1.00579	1.55459
	1.00661	1.55459
	1.00661	0
	1.00744	0
	1.00744	1.55459
	1.00827	1.55459
	1.00827	0
	1.00909	0
	1.00909	1.55459
	1.00992	1.55459
	1.00992	0
	1.01075	0
	1.01075	1.55459
	1.01158	1.55459
	1.01158	0
	1.0124	0
	1.0124	1.55459
	1.01323	1.55459
	1.01323	0
	1.01406	0
	1.01406	1.55459
	1.01488	1.55459
	1.01488	0
	1.01571	0
	1.01571	1.55459
	1.01654	1.55459
	1.01654	0
	1.01737	0
	1.01737	1.55459
	1.01819	1.55459
	1.01819	0
	1.01902	0
	1.01902	1.55459
	1.01985	1.55459
	1.01985	0
	1.02067	0
	1.02067	1.55459
	1.0215	1.55459
	1.0215	0
	1.02233	0
	1.02233	1.55459
	1.02316	1.55459
	1.02316	0
	1.02398	0
	1.02398	1.55459
	1.02481	1.55459
	1.02481	0
	1.02564	0
	1.02564	1.55459
	1.02646	1.55459
	1.02646	0
	1.02729	0
	1.02729	1.55459
	1.02812	1.55459
	1.02812	0
	1.02895	0
	1.02895	1.55459
	1.02977	1.55459
	1.02977	0
	1.0306	0
	1.0306	1.55459
	1.03143	1.55459
	1.03143	0
	1.03225	0
	1.03225	1.55459
	1.03308	1.55459
	1.03308	0
	1.03391	0
	1.03391	1.55459
	1.03474	1.55459
	1.03474	0
	1.03556	0
	1.03556	1.55459
	1.03639	1.55459
	1.03639	0
	1.03722	0
	1.03722	1.55459
	1.03804	1.55459
	1.03804	0
	1.03887	0
	1.03887	1.55459
	1.0397	1.55459
	1.0397	0
	1.04053	0
	1.04053	1.55459
	1.04135	1.55459
	1.04135	0
	1.04218	0
	1.04218	1.55459
	1.04301	1.55459
	1.04301	0
	1.04383	0
	1.04383	1.55459
	1.04466	1.55459
	1.04466	0
	1.04549	0
	1.04549	1.55459
	1.04632	1.55459
	1.04632	0
	1.04714	0
	1.04714	1.55459
	1.04797	1.55459
	1.04797	0
	1.0488	0
	1.0488	1.55459
	1.04962	1.55459
	1.04962	0
	1.05045	0
	1.05045	1.55459
	1.05128	1.55459
	1.05128	0
	1.05211	0
	1.05211	1.55459
	1.05293	1.55459
	1.05293	0
	1.05376	0
	1.05376	1.55459
	1.05459	1.55459
	1.05459	0
	1.05541	0
	1.05541	1.55459
	1.05624	1.55459
	1.05624	0
	1.05707	0
	1.05707	1.55459
	1.0579	1.55459
	1.0579	0
	1.05872	0
	1.05872	1.55459
	1.05955	1.55459
	1.05955	0
	1.06038	0
	1.06038	1.55459
	1.0612	1.55459
	1.0612	0
	1.06203	0
	1.06203	1.55459
	1.06286	1.55459
	1.06286	0
	1.06369	0
	1.06369	1.55459
	1.06451	1.55459
	1.06451	0
	1.06534	0
	1.06534	1.55459
	1.06617	1.55459
	1.06617	0
	1.06699	0
	1.06699	1.55459
	1.06782	1.55459
	1.06782	0
	1.06865	0
	1.06865	1.55459
	1.06948	1.55459
	1.06948	0
	1.0703	0
	1.0703	1.55459
	1.07113	1.55459
	1.07113	0
	1.07196	0
	1.07196	1.55459
	1.07278	1.55459
	1.07278	0
	1.07361	0
	1.07361	1.55459
	1.07444	1.55459
	1.07444	0
	1.07526	0
	1.07526	1.55459
	1.07609	1.55459
	1.07609	0
	1.07692	0
	1.07692	1.55459
	1.07775	1.55459
	1.07775	0
	1.07857	0
	1.07857	1.55459
	1.0794	1.55459
	1.0794	0
	1.08023	0
	1.08023	1.55459
	1.08105	1.55459
	1.08105	0
	1.08188	0
	1.08188	1.55459
	1.08271	1.55459
	1.08271	0
	1.08354	0
	1.08354	1.55459
	1.08436	1.55459
	1.08436	0
	1.08519	0
	1.08519	1.55459
	1.08602	1.55459
	1.08602	0
	1.08684	0
	1.08684	1.55459
	1.08767	1.55459
	1.08767	0
	1.0885	0
	1.0885	1.55459
	1.08933	1.55459
	1.08933	0
	1.09015	0
	1.09015	1.55459
	1.09098	1.55459
	1.09098	0
	1.09181	0
	1.09181	1.55459
	1.09263	1.55459
	1.09263	0
	1.09346	0
	1.09346	1.55459
	1.09429	1.55459
	1.09429	0
	1.09512	0
	1.09512	1.55459
	1.09594	1.55459
	1.09594	0
	1.09677	0
	1.09677	1.55459
	1.0976	1.55459
	1.0976	0
	1.09842	0
	1.09842	1.55459
	1.09925	1.55459
	1.09925	0
	1.10008	0
	1.10008	1.55459
	1.10091	1.55459
	1.10091	0
	1.10173	0
	1.10173	1.55459
	1.10256	1.55459
	1.10256	0
	1.10339	0
	1.10339	1.55459
	1.10421	1.55459
	1.10421	0
	1.10504	0
	1.10504	1.55459
	1.10587	1.55459
	1.10587	0
	1.1067	0
	1.1067	1.55459
	1.10752	1.55459
	1.10752	0
	1.10835	0
	1.10835	1.55459
	1.10918	1.55459
	1.10918	0
	1.11	0
	1.11	1.55459
	1.11083	1.55459
	1.11083	0
	1.11166	0
	1.11166	1.55459
	1.11249	1.55459
	1.11249	0
	1.11331	0
	1.11331	1.55459
	1.11414	1.55459
	1.11414	0
	1.11497	0
	1.11497	1.55459
	1.11579	1.55459
	1.11579	0
	1.11662	0
	1.11662	1.55459
	1.11745	1.55459
	1.11745	0
	1.11828	0
	1.11828	1.55459
	1.1191	1.55459
	1.1191	0
	1.11993	0
	1.11993	1.55459
	1.12076	1.55459
	1.12076	0
	1.12158	0
	1.12158	1.55459
	1.12241	1.55459
	1.12241	0
	1.12324	0
	1.12324	1.55459
	1.12407	1.55459
	1.12407	0
	1.12489	0
	1.12489	1.55459
	1.12572	1.55459
	1.12572	0
	1.12655	0
	1.12655	1.55459
	1.12737	1.55459
	1.12737	0
	1.1282	0
	1.1282	1.55459
	1.12903	1.55459
	1.12903	0
	1.12986	0
	1.12986	1.55459
	1.13068	1.55459
	1.13068	0
	1.13151	0
	1.13151	1.55459
	1.13234	1.55459
	1.13234	0
	1.13316	0
	1.13316	1.55459
	1.13399	1.55459
	1.13399	0
	1.13482	0
	1.13482	1.55459
	1.13565	1.55459
	1.13565	0
	1.13647	0
	1.13647	1.55459
	1.1373	1.55459
	1.1373	0
	1.13813	0
	1.13813	1.55459
	1.13895	1.55459
	1.13895	0
	1.13978	0
	1.13978	1.55459
	1.14061	1.55459
	1.14061	0
	1.14144	0
	1.14144	1.55459
	1.14226	1.55459
	1.14226	0
	1.14309	0
	1.14309	1.55459
	1.14392	1.55459
	1.14392	0
	1.14474	0
	1.14474	1.55459
	1.14557	1.55459
	1.14557	0
	1.1464	0
	1.1464	1.55459
	1.14723	1.55459
	1.14723	0
	1.14805	0
	1.14805	1.55459
	1.14888	1.55459
	1.14888	0
	1.14971	0
	1.14971	1.55459
	1.15053	1.55459
	1.15053	0
	1.15136	0
	1.15136	1.55459
	1.15219	1.55459
	1.15219	0
	1.15301	0
	1.15301	1.55459
	1.15384	1.55459
	1.15384	0
	1.15467	0
	1.15467	1.55459
	1.1555	1.55459
	1.1555	0
	1.15632	0
	1.15632	1.55459
	1.15715	1.55459
	1.15715	0
	1.15798	0
	1.15798	1.55459
	1.1588	1.55459
	1.1588	0
	1.15963	0
	1.15963	1.55459
	1.16046	1.55459
	1.16046	0
[truncated: 1,232 more rows]

## Sheet: XLSTAT_20200714_120255_1_HID
0.0649351	0.122247	0	-22.2739
0.0714286	0.125574	0	-10.3434
0.0844156	0.128964	0	-10.3434
0.0974026	0.132417	0	-10.3434
0.11039	0.135932	0	-10.3434
0.116883	0.139512	0	-10.3434
0.136364	0.146861	0	-10.3434
0.168831	0.150632	0	-10.3434
0.188312	0.158364	0	-10.3434
0.207792	0.162327	0	-10.3434
0.227273	0.166353	0.25	-4.8874
0.233766	0.174597	0.5	-3.82608
0.24026	0.178815	0.5	-3.82608
0.272727	0.183097	0.75	-2.54753
0.279221	0.191849	0.75	-2.54753
0.292208	0.19632	1	-1.39673
0.305195	0.200853	1	-1.39673
0.318182	0.219605	1.25	-0.597275
0.331169	0.234306	1.75	0.387445
0.337662	0.239325	1.75	0.387445
0.350649	0.254727	1.75	0.387445
0.37013	0.259974	2	2.17033
0.383117	0.309572	2	2.17033
0.38961	0.326977	2	2.17033
0.396104	0.332866	2	2.17033
0.402597	0.350776	2	2.17033
0.409091	0.356823	2.5	3.77746
0.415584	0.369024	2.5	3.77746
0.428571	0.375176	2.5	3.77746
0.435065	0.381359	2.75	4.88297
0.454545	0.400086	2.75	4.88297
0.461039	0.412702	2.75	4.88297
0.474026	0.419045	3	5.92492
0.493506	0.431792	3	5.92492
0.5	0.438194	3	5.92492
0.506494	0.444611	3.5	6.5916
0.519481	0.457489	3.75	6.91615
0.525974	0.463945	4	7.85789
0.532468	0.470411	4	7.85789
0.551948	0.476884	4	7.85789
0.558442	0.483364	4	7.85789
0.564935	0.496335	4	7.85789
0.577922	0.502823	4.5	8.7712
0.590909	0.50931	4.75	9.21356
0.61039	0.528749	4.75	9.21356
0.623377	0.535216	5	9.79301
0.636364	0.554554	5	9.79301
0.642857	0.560974	6	10.3612
0.655844	0.58013	6	10.3612
0.662338	0.592799	6.75	10.9192
0.675325	0.605372	6.75	10.9192
0.681818	0.624023	7	11.332
0.688312	0.630179	7.75	11.7396
0.694805	0.636301	7.75	11.7396
0.701299	0.654455	8	12.4098
0.707792	0.666366	8	12.4098
0.714286	0.678112	8	12.4098
0.720779	0.68392	10.25	13.0703
0.727273	0.695399	10.25	13.0703
0.733766	0.728668	11	13.4622
0.753247	0.744595	11.25	13.7218
0.766234	0.749793	12	13.9802
0.772727	0.760019	12.25	14.2375
0.785714	0.765046	12.75	14.4938
0.792208	0.779769	13	14.8764
0.805195	0.784557	13	14.8764
0.811688	0.798553	13.25	15.2573
0.818182	0.833119	14	15.7624
0.824675	0.837154	14	15.7624
0.831169	0.841125	14	15.7624
0.844156	0.845031	14.5	16.2656
0.850649	0.848874	14.75	16.6417
0.863636	0.870591	14.75	16.6417
0.87013	0.883808	15.25	17.2669
0.876623	0.893071	15.25	17.2669
0.883117	0.90179	15.25	17.2669
0.88961	0.904577	15.5	17.7664
0.896104	0.907305	15.75	18.016
0.902597	0.915144	16.25	18.3906
0.909091	0.927088	16.25	18.3906
0.915584	0.93361	16.5	18.7654
0.922078	0.941592	16.75	19.0156
0.928571	0.956795	17	19.517
0.935065	0.97192	17	19.517
0.941558	0.974919	17	19.517
0.948052	0.978496	17.25	20.0199
0.961039	0.981632	17.75	20.2722
0.967532	0.983048	18	20.652
0.974026	0.986186	18	20.652
0.980519	0.988809	18.25	21.161
0.987013	0.991377	18.25	21.161
0.993506	0.993412	19	21.8026
		19	21.8026
		19	21.8026
		19.25	22.4507
		19.25	22.4507
		20	22.9751
		20	22.9751
		20.25	23.3722
		21	23.7733
		21	23.7733
		21.5	24.178
		22	24.5877
		22	24.5877
		22.75	25.0016
		23	25.2806
		23.25	25.562
		24	25.8461
		24.5	26.1329
		25	26.4225
		25.25	26.7153
		25.75	27.0113
		27.25	27.3107
		28	27.9219
		28	27.9219
		28	27.9219
		28.25	28.7065
		28.25	28.7065
		28.75	29.1909
		29	29.6881
		29	29.6881
		29.75	30.1965
		30	30.7203
		30	30.7203
		30.75	31.2578
		32.75	31.6259
		33	32.0021
		33.25	32.387
		33.5	32.9832
		33.5	32.9832
		33.75	33.6003
		35.25	34.247
		35.25	34.247
		36.25	34.9204
		37	35.3894
		37.75	35.8752
		38	36.3797
		38.25	36.905
		39	37.4534
		40.25	38.0279
		41	38.6321
		42	39.27
		44.25	39.9471
		47.25	40.6699
		48	41.4468
		49	42.2891
		50	43.7238
		50	43.7238
		50.5	45.3922
		51.75	46.7291
		53	48.3282
		54.5	50.3461
		56	53.154
		74	58.0564

## Sheet: XLSTAT_20200714_115157_1_HID
0.00649351	4.15268e-05	0	0.370928
0.012987	0.0180278	0.515761	0.46036
0.0194805	0.0220471	0.539067	0.511583
0.025974	0.0266724	0.561804	0.548396
0.0324675	0.0310282	0.580377	0.577568
0.038961	0.0358737	0.598654	0.601957
0.0519481	0.0379562	0.605891	0.632393
0.0584416	0.0423798	0.605891	0.632393
0.0649351	0.0471624	0.620249	0.658565
0.0714286	0.0509949	0.634468	0.67393
0.0779221	0.0685799	0.645049	0.688104
0.0844156	0.0843342	0.686787	0.70129
0.0909091	0.0920979	0.717623	0.713641
0.0974026	0.0982425	0.731238	0.72528
0.103896	0.109116	0.741423	0.7363
0.11039	0.11603	0.758358	0.746781
0.116883	0.118402	0.768503	0.756786
0.123377	0.120807	0.771883	0.766368
0.12987	0.128225	0.775262	0.775571
0.136364	0.135954	0.785398	0.784434
0.149351	0.146753	0.795534	0.792989
0.155844	0.164034	0.809056	0.805275
0.168831	0.167043	0.809056	0.805275
0.175325	0.17009	0.829374	0.817072
0.181818	0.173174	0.832766	0.82833
0.188312	0.176296	0.832766	0.82833
0.194805	0.202647	0.836161	0.839207
0.207792	0.21317	0.839558	0.846227
0.214286	0.216757	0.842958	0.85309
0.227273	0.227756	0.870265	0.859806
0.233766	0.231502	0.880566	0.86961
0.246753	0.239114	0.880566	0.86961
0.266234	0.242981	0.884009	0.879167
0.272727	0.254824	0.894367	0.888442
0.279221	0.27961	0.894367	0.888442
0.285714	0.2882	0.89783	0.897512
0.292208	0.292557	0.904772	0.906349
0.298701	0.301393	0.904772	0.906349
0.305195	0.310395	0.908252	0.920662
0.311688	0.324206	0.908252	0.920662
0.318182	0.328892	0.908252	0.920662
0.324675	0.33362	0.918729	0.931812
0.337662	0.348048	0.939871	0.937274
0.344156	0.357873	0.94698	0.942673
0.357143	0.367861	0.950547	0.948014
0.363636	0.383149	0.957708	0.953298
0.376623	0.388326	0.964905	0.95853
0.38961	0.4041	0.975776	0.963712
0.409091	0.409439	0.97942	0.968846
0.422078	0.425693	0.983075	0.973936
0.435065	0.431191	0.994109	0.981487
0.441558	0.436728	0.994109	0.981487
0.448052	0.447919	1.00153	0.988959
0.467532	0.453574	1.00899	0.996343
0.474026	0.459267	1.00899	0.996343
0.480519	0.464998	1.0203	1.00366
0.493506	0.470768	1.02409	1.0109
0.5	0.482423	1.02409	1.0109
0.506494	0.488306	1.03557	1.02047
0.525974	0.494228	1.03557	1.02047
0.538961	0.506182	1.03943	1.03229
0.545455	0.512215	1.03943	1.03229
0.564935	0.52439	1.03943	1.03229
0.571429	0.542924	1.05111	1.044
0.584416	0.549173	1.05111	1.044
0.590909	0.555457	1.05504	1.05328
0.597403	0.568129	1.05504	1.05328
0.603896	0.574517	1.05898	1.06021
0.61039	0.593885	1.06693	1.06482
0.616883	0.600408	1.07094	1.07399
0.62987	0.620176	1.07094	1.07399
0.649351	0.681219	1.07094	1.07399
0.662338	0.688161	1.07496	1.08314
0.668831	0.709178	1.07901	1.0877
0.681818	0.716249	1.08308	1.09454
0.694805	0.737665	1.08308	1.09454
0.707792	0.766727	1.09129	1.10137
0.720779	0.774092	1.09543	1.10592
0.727273	0.781503	1.09959	1.11504
0.75974	0.796469	1.09959	1.11504
0.766234	0.804034	1.09959	1.11504
0.772727	0.81166	1.10799	1.12644
0.792208	0.827124	1.10799	1.12644
0.811688	0.834981	1.11224	1.1333
0.831169	0.842939	1.1208	1.14248
0.863636	0.859233	1.1208	1.14248
0.883117	0.867624	1.1208	1.14248
0.88961	0.885126	1.13388	1.1517
0.902597	0.894407	1.1383	1.15865
0.915584	0.904254	1.1383	1.15865
0.928571	0.91502	1.14276	1.16563
0.935065	0.927634	1.15177	1.1703
		1.15634	1.17499
		1.17027	1.17971
		1.17499	1.18444
		1.18945	1.19159
		1.18945	1.19159
		1.23577	1.20364
		1.23577	1.20364
		1.23577	1.20364
		1.24124	1.21587
		1.24124	1.21587
		1.25817	1.22331
		1.26399	1.23084
		1.26399	1.23084
		1.28205	1.24102
		1.28205	1.24102
		1.30784	1.25138
		1.30784	1.25138
		1.31465	1.26195
		1.31465	1.26195
		1.32163	1.27002
		1.33615	1.28668
		1.33615	1.28668
		1.33615	1.28668
		1.33615	1.28668
		1.33615	1.28668
		1.34374	1.30386
		1.35156	1.30978
		1.36806	1.32195
		1.36806	1.32195
		1.36806	1.32195
		1.37681	1.34095
		1.37681	1.34095
		1.37681	1.34095
		1.38594	1.36112
		1.38594	1.36112
		1.38594	1.36112
		1.40565	1.39044
		1.40565	1.39044
		1.40565	1.39044
		1.40565	1.39044
		1.40565	1.39044
		1.4164	1.42296
		1.4164	1.42296
		1.4164	1.42296
		1.44046	1.44093
		1.45429	1.45551
		1.45429	1.45551
		1.46995	1.47651
		1.46995	1.47651
		1.4885	1.49983
		1.4885	1.49983
		1.51264	1.51919
		1.5708	1.61872
		1.5708	1.61872
		1.5708	1.61872
		1.5708	1.61872
		1.5708	1.61872
		1.5708	1.61872
		1.5708	1.61872
		1.5708	1.61872
		1.5708	1.61872
		1.5708	1.83637

## Sheet: XLSTAT_20200714_113957_1_HID
	0	0	0	0	0	0
	0	0.0450216	0	0.0450216	0	0.0450216
	0.0371287	0.0450216	7.5	0.0450216	7.5	0.0450216
	0.0371287	0	7.5	0	7.5	0.0632035
	0.0742574	0	7.5	0.0181818	15	0.0632035
	0.0742574	0.0450216	15	0.0181818	15	0.0900433
	0.111386	0.0450216	15	0	22.5	0.0900433
	0.111386	0	15	0.0268398	22.5	0.105628
	0.148515	0	22.5	0.0268398	30	0.105628
	0.148515	0.0450216	22.5	0	30	0.116883
	0.185644	0.0450216	22.5	0.0155844	37.5	0.116883
	0.185644	0	30	0.0155844	37.5	0.12381
	0.222772	0	30	0	45	0.12381
	0.222772	0.0450216	30	0.0112554	45	0.12987
	0.259901	0.0450216	37.5	0.0112554	52.5	0.12987
	0.259901	0	37.5	0	52.5	0.132468
	0.29703	0	37.5	0.00692641	60	0.132468
	0.29703	0.0450216	45	0.00692641	60	0.132468
	0.334158	0.0450216	45	0	67.5	0.132468
	0.334158	0	45	0.00606061	67.5	0.133333
	0.371287	0	52.5	0.00606061	75	0.133333
	0.371287	0.0450216	52.5	0	75	0.133333
	0.408416	0.0450216	52.5	0.0025974
	0.408416	0	60	0.0025974
	0.445545	0	60	0
	0.445545	0.0450216	60	0
	0.482673	0.0450216	67.5	0
	0.482673	0	67.5	0
	0.519802	0	67.5	0.000865801
	0.519802	0.0450216	75	0.000865801
	0.556931	0.0450216	75	0
	0.556931	0
	0.594059	0
	0.594059	0.0450216
	0.631188	0.0450216
	0.631188	0
	0.668317	0
	0.668317	0.0450216
	0.705446	0.0450216
	0.705446	0
	0.742574	0
	0.742574	0.0450216
	0.779703	0.0450216
	0.779703	0
	0.816832	0
	0.816832	0.0450216
	0.85396	0.0450216
	0.85396	0
	0.891089	0
	0.891089	0.0450216
	0.928218	0.0450216
	0.928218	0
	0.965347	0
	0.965347	0.0450216
	1.00248	0.0450216
	1.00248	0
	1.0396	0
	1.0396	0.0450216
	1.07673	0.0450216
	1.07673	0
	1.11386	0
	1.11386	0.0450216
	1.15099	0.0450216
	1.15099	0
	1.18812	0
	1.18812	0.0450216
	1.22525	0.0450216
	1.22525	0
	1.26238	0
	1.26238	0.0450216
	1.2995	0.0450216
	1.2995	0
	1.33663	0
	1.33663	0.0450216
	1.37376	0.0450216
	1.37376	0
	1.41089	0
	1.41089	0.0450216
	1.44802	0.0450216
	1.44802	0
	1.48515	0
	1.48515	0.0450216
	1.52228	0.0450216
	1.52228	0
	1.55941	0
	1.55941	0.0450216
	1.59653	0.0450216
	1.59653	0
	1.63366	0
	1.63366	0.0450216
	1.67079	0.0450216
	1.67079	0
	1.70792	0
	1.70792	0.0450216
	1.74505	0.0450216
	1.74505	0
	1.78218	0
	1.78218	0.0450216
	1.81931	0.0450216
	1.81931	0
	1.85644	0
	1.85644	0.0450216
	1.89356	0.0450216
	1.89356	0
	1.93069	0
	1.93069	0.0450216
	1.96782	0.0450216
	1.96782	0
	2.00495	0
	2.00495	0.0450216
	2.04208	0.0450216
	2.04208	0
	2.07921	0
	2.07921	0.0450216
	2.11634	0.0450216
	2.11634	0
	2.15347	0
	2.15347	0.0450216
	2.19059	0.0450216
	2.19059	0
	2.22772	0
	2.22772	0.0450216
	2.26485	0.0450216
	2.26485	0
	2.30198	0
	2.30198	0.0450216
	2.33911	0.0450216
	2.33911	0
	2.37624	0
	2.37624	0.0450216
	2.41337	0.0450216
	2.41337	0
	2.4505	0
	2.4505	0.0450216
	2.48762	0.0450216
	2.48762	0
	2.52475	0
	2.52475	0.0450216
	2.56188	0.0450216
	2.56188	0
	2.59901	0
	2.59901	0.0450216
	2.63614	0.0450216
	2.63614	0
	2.67327	0
	2.67327	0.0450216
	2.7104	0.0450216
	2.7104	0
	2.74752	0
	2.74752	0.0450216
	2.78465	0.0450216
	2.78465	0
	2.82178	0
	2.82178	0.0450216
	2.85891	0.0450216
	2.85891	0
	2.89604	0
	2.89604	0.0450216
	2.93317	0.0450216
	2.93317	0
	2.9703	0
	2.9703	0.0450216
	3.00743	0.0450216
	3.00743	0
	3.04455	0
	3.04455	0.0450216
	3.08168	0.0450216
	3.08168	0
	3.11881	0
	3.11881	0.0450216
	3.15594	0.0450216
	3.15594	0
	3.19307	0
	3.19307	0.0450216
	3.2302	0.0450216
	3.2302	0
	3.26733	0
	3.26733	0.0450216
	3.30446	0.0450216
	3.30446	0
	3.34158	0
	3.34158	0.0450216
	3.37871	0.0450216
	3.37871	0
	3.41584	0
	3.41584	0.0450216
	3.45297	0.0450216
	3.45297	0
	3.4901	0
	3.4901	0.0450216
	3.52723	0.0450216
	3.52723	0
	3.56436	0
	3.56436	0.0450216
	3.60149	0.0450216
	3.60149	0
	3.63861	0
	3.63861	0.0450216
	3.67574	0.0450216
	3.67574	0
	3.71287	0
	3.71287	0.0450216
	3.75	0.0450216
	3.75	0
	3.78713	0
	3.78713	0.0450216
	3.82426	0.0450216
	3.82426	0
	3.86139	0
	3.86139	0.0450216
	3.89851	0.0450216
	3.89851	0
	3.93564	0
	3.93564	0.0450216
	3.97277	0.0450216
	3.97277	0
	4.0099	0
	4.0099	0.0450216
	4.04703	0.0450216
	4.04703	0
	4.08416	0
	4.08416	0.0450216
	4.12129	0.0450216
	4.12129	0
	4.15842	0
	4.15842	0.0450216
	4.19554	0.0450216
	4.19554	0
	4.23267	0
	4.23267	0.0450216
	4.2698	0.0450216
	4.2698	0
	4.30693	0
	4.30693	0.0450216
	4.34406	0.0450216
	4.34406	0
	4.38119	0
	4.38119	0.0450216
	4.41832	0.0450216
	4.41832	0
	4.45545	0
	4.45545	0.0450216
	4.49257	0.0450216
	4.49257	0
	4.5297	0
	4.5297	0.0450216
	4.56683	0.0450216
	4.56683	0
	4.60396	0
	4.60396	0.0450216
	4.64109	0.0450216
	4.64109	0
	4.67822	0
	4.67822	0.0450216
	4.71535	0.0450216
	4.71535	0
	4.75248	0
	4.75248	0.0450216
	4.7896	0.0450216
	4.7896	0
	4.82673	0
	4.82673	0.0450216
	4.86386	0.0450216
	4.86386	0
	4.90099	0
	4.90099	0.0450216
	4.93812	0.0450216
	4.93812	0
	4.97525	0
	4.97525	0.0450216
	5.01238	0.0450216
	5.01238	0
	5.0495	0
	5.0495	0.0450216
	5.08663	0.0450216
	5.08663	0
	5.12376	0
	5.12376	0.0450216
	5.16089	0.0450216
	5.16089	0
	5.19802	0
	5.19802	0.0450216
	5.23515	0.0450216
	5.23515	0
	5.27228	0
	5.27228	0.0450216
	5.30941	0.0450216
	5.30941	0
	5.34653	0
	5.34653	0.0450216
	5.38366	0.0450216
	5.38366	0
	5.42079	0
	5.42079	0.0450216
	5.45792	0.0450216
	5.45792	0
	5.49505	0
	5.49505	0.0450216
	5.53218	0.0450216
	5.53218	0
	5.56931	0
	5.56931	0.0450216
	5.60644	0.0450216
	5.60644	0
	5.64356	0
	5.64356	0.0450216
	5.68069	0.0450216
	5.68069	0
	5.71782	0
	5.71782	0.0450216
	5.75495	0.0450216
	5.75495	0
	5.79208	0
	5.79208	0.0450216
	5.82921	0.0450216
	5.82921	0
	5.86634	0
	5.86634	0.0450216
	5.90347	0.0450216
	5.90347	0
	5.94059	0
	5.94059	0.0450216
	5.97772	0.0450216
	5.97772	0
	6.01485	0
	6.01485	0.0450216
	6.05198	0.0450216
	6.05198	0
	6.08911	0
	6.08911	0.0450216
	6.12624	0.0450216
	6.12624	0
	6.16337	0
	6.16337	0.0450216
	6.2005	0.0450216
	6.2005	0
	6.23762	0
	6.23762	0.0450216
	6.27475	0.0450216
	6.27475	0
	6.31188	0
	6.31188	0.0450216
	6.34901	0.0450216
	6.34901	0
	6.38614	0
	6.38614	0.0450216
	6.42327	0.0450216
	6.42327	0
	6.4604	0
	6.4604	0.0450216
	6.49752	0.0450216
	6.49752	0
	6.53465	0
	6.53465	0.0450216
	6.57178	0.0450216
	6.57178	0
	6.60891	0
	6.60891	0.0450216
	6.64604	0.0450216
	6.64604	0
	6.68317	0
	6.68317	0.0450216
	6.7203	0.0450216
	6.7203	0
	6.75743	0
	6.75743	0.0450216
	6.79455	0.0450216
	6.79455	0
	6.83168	0
	6.83168	0.0450216
	6.86881	0.0450216
	6.86881	0
	6.90594	0
	6.90594	0.0450216
	6.94307	0.0450216
	6.94307	0
	6.9802	0
	6.9802	0.0450216
	7.01733	0.0450216
	7.01733	0
	7.05446	0
	7.05446	0.0450216
	7.09158	0.0450216
	7.09158	0
	7.12871	0
	7.12871	0.0450216
	7.16584	0.0450216
	7.16584	0
	7.20297	0
	7.20297	0.0450216
	7.2401	0.0450216
	7.2401	0
	7.27723	0
	7.27723	0.0450216
	7.31436	0.0450216
	7.31436	0
	7.35149	0
	7.35149	0.0450216
	7.38861	0.0450216
	7.38861	0
	7.42574	0
	7.42574	0.0450216
	7.46287	0.0450216
	7.46287	0
	7.5	0
	7.5	0.0181818
	7.53713	0.0181818
	7.53713	0
	7.57426	0
	7.57426	0.0181818
	7.61139	0.0181818
	7.61139	0
	7.64851	0
	7.64851	0.0181818
	7.68564	0.0181818
	7.68564	0
	7.72277	0
	7.72277	0.0181818
	7.7599	0.0181818
	7.7599	0
	7.79703	0
	7.79703	0.0181818
	7.83416	0.0181818
	7.83416	0
	7.87129	0
	7.87129	0.0181818
	7.90842	0.0181818
	7.90842	0
	7.94554	0
	7.94554	0.0181818
	7.98267	0.0181818
	7.98267	0
	8.0198	0
	8.0198	0.0181818
	8.05693	0.0181818
	8.05693	0
	8.09406	0
	8.09406	0.0181818
	8.13119	0.0181818
	8.13119	0
	8.16832	0
	8.16832	0.0181818
	8.20545	0.0181818
	8.20545	0
	8.24257	0
	8.24257	0.0181818
	8.2797	0.0181818
	8.2797	0
	8.31683	0
	8.31683	0.0181818
	8.35396	0.0181818
	8.35396	0
	8.39109	0
	8.39109	0.0181818
	8.42822	0.0181818
	8.42822	0
	8.46535	0
	8.46535	0.0181818
	8.50248	0.0181818
	8.50248	0
	8.5396	0
	8.5396	0.0181818
	8.57673	0.0181818
	8.57673	0
	8.61386	0
	8.61386	0.0181818
	8.65099	0.0181818
	8.65099	0
	8.68812	0
	8.68812	0.0181818
	8.72525	0.0181818
	8.72525	0
	8.76238	0
	8.76238	0.0181818
	8.7995	0.0181818
	8.7995	0
	8.83663	0
	8.83663	0.0181818
	8.87376	0.0181818
	8.87376	0
	8.91089	0
	8.91089	0.0181818
	8.94802	0.0181818
	8.94802	0
	8.98515	0
	8.98515	0.0181818
	9.02228	0.0181818
	9.02228	0
	9.05941	0
	9.05941	0.0181818
	9.09653	0.0181818
	9.09653	0
	9.13366	0
	9.13366	0.0181818
	9.17079	0.0181818
	9.17079	0
	9.20792	0
	9.20792	0.0181818
	9.24505	0.0181818
	9.24505	0
	9.28218	0
	9.28218	0.0181818
	9.31931	0.0181818
	9.31931	0
	9.35644	0
	9.35644	0.0181818
	9.39356	0.0181818
	9.39356	0
	9.43069	0
	9.43069	0.0181818
	9.46782	0.0181818
	9.46782	0
	9.50495	0
	9.50495	0.0181818
	9.54208	0.0181818
	9.54208	0
	9.57921	0
	9.57921	0.0181818
	9.61634	0.0181818
	9.61634	0
	9.65347	0
	9.65347	0.0181818
	9.69059	0.0181818
	9.69059	0
	9.72772	0
	9.72772	0.0181818
	9.76485	0.0181818
	9.76485	0
	9.80198	0
	9.80198	0.0181818
	9.83911	0.0181818
	9.83911	0
	9.87624	0
	9.87624	0.0181818
	9.91337	0.0181818
	9.91337	0
	9.9505	0
	9.9505	0.0181818
	9.98762	0.0181818
	9.98762	0
	10.0248	0
	10.0248	0.0181818
	10.0619	0.0181818
	10.0619	0
	10.099	0
	10.099	0.0181818
	10.1361	0.0181818
	10.1361	0
	10.1733	0
	10.1733	0.0181818
	10.2104	0.0181818
	10.2104	0
	10.2475	0
	10.2475	0.0181818
	10.2847	0.0181818
	10.2847	0
	10.3218	0
	10.3218	0.0181818
	10.3589	0.0181818
	10.3589	0
	10.396	0
	10.396	0.0181818
	10.4332	0.0181818
	10.4332	0
	10.4703	0
	10.4703	0.0181818
	10.5074	0.0181818
	10.5074	0
	10.5446	0
	10.5446	0.0181818
	10.5817	0.0181818
	10.5817	0
	10.6188	0
	10.6188	0.0181818
	10.6559	0.0181818
	10.6559	0
	10.6931	0
	10.6931	0.0181818
	10.7302	0.0181818
	10.7302	0
	10.7673	0
	10.7673	0.0181818
	10.8045	0.0181818
	10.8045	0
	10.8416	0
	10.8416	0.0181818
	10.8787	0.0181818
	10.8787	0
	10.9158	0
	10.9158	0.0181818
	10.953	0.0181818
	10.953	0
	10.9901	0
	10.9901	0.0181818
	11.0272	0.0181818
	11.0272	0
	11.0644	0
	11.0644	0.0181818
	11.1015	0.0181818
	11.1015	0
	11.1386	0
	11.1386	0.0181818
	11.1757	0.0181818
	11.1757	0
	11.2129	0
	11.2129	0.0181818
	11.25	0.0181818
	11.25	0
	11.2871	0
	11.2871	0.0181818
	11.3243	0.0181818
	11.3243	0
	11.3614	0
	11.3614	0.0181818
	11.3985	0.0181818
	11.3985	0
	11.4356	0
	11.4356	0.0181818
	11.4728	0.0181818
	11.4728	0
	11.5099	0
	11.5099	0.0181818
	11.547	0.0181818
	11.547	0
	11.5842	0
	11.5842	0.0181818
	11.6213	0.0181818
	11.6213	0
	11.6584	0
	11.6584	0.0181818
	11.6955	0.0181818
	11.6955	0
	11.7327	0
	11.7327	0.0181818
	11.7698	0.0181818
	11.7698	0
	11.8069	0
	11.8069	0.0181818
	11.8441	0.0181818
	11.8441	0
	11.8812	0
	11.8812	0.0181818
	11.9183	0.0181818
	11.9183	0
	11.9554	0
	11.9554	0.0181818
	11.9926	0.0181818
	11.9926	0
	12.0297	0
	12.0297	0.0181818
	12.0668	0.0181818
	12.0668	0
	12.104	0
	12.104	0.0181818
	12.1411	0.0181818
	12.1411	0
	12.1782	0
	12.1782	0.0181818
	12.2153	0.0181818
	12.2153	0
	12.2525	0
	12.2525	0.0181818
	12.2896	0.0181818
	12.2896	0
	12.3267	0
	12.3267	0.0181818
	12.3639	0.0181818
	12.3639	0
	12.401	0
	12.401	0.0181818
	12.4381	0.0181818
	12.4381	0
	12.4752	0
	12.4752	0.0181818
	12.5124	0.0181818
	12.5124	0
	12.5495	0
	12.5495	0.0181818
	12.5866	0.0181818
	12.5866	0
	12.6238	0
	12.6238	0.0181818
	12.6609	0.0181818
	12.6609	0
	12.698	0
	12.698	0.0181818
	12.7351	0.0181818
	12.7351	0
	12.7723	0
	12.7723	0.0181818
	12.8094	0.0181818
	12.8094	0
	12.8465	0
	12.8465	0.0181818
	12.8837	0.0181818
	12.8837	0
	12.9208	0
	12.9208	0.0181818
	12.9579	0.0181818
	12.9579	0
	12.995	0
	12.995	0.0181818
	13.0322	0.0181818
	13.0322	0
	13.0693	0
	13.0693	0.0181818
	13.1064	0.0181818
	13.1064	0
	13.1436	0
	13.1436	0.0181818
	13.1807	0.0181818
	13.1807	0
	13.2178	0
	13.2178	0.0181818
	13.255	0.0181818
	13.255	0
	13.2921	0
	13.2921	0.0181818
	13.3292	0.0181818
	13.3292	0
	13.3663	0
	13.3663	0.0181818
	13.4035	0.0181818
	13.4035	0
	13.4406	0
	13.4406	0.0181818
	13.4777	0.0181818
	13.4777	0
	13.5149	0
	13.5149	0.0181818
	13.552	0.0181818
	13.552	0
	13.5891	0
	13.5891	0.0181818
	13.6262	0.0181818
	13.6262	0
	13.6634	0
	13.6634	0.0181818
	13.7005	0.0181818
	13.7005	0
	13.7376	0
	13.7376	0.0181818
	13.7748	0.0181818
	13.7748	0
	13.8119	0
	13.8119	0.0181818
	13.849	0.0181818
	13.849	0
	13.8861	0
	13.8861	0.0181818
	13.9233	0.0181818
	13.9233	0
	13.9604	0
	13.9604	0.0181818
	13.9975	0.0181818
	13.9975	0
	14.0347	0
	14.0347	0.0181818
	14.0718	0.0181818
	14.0718	0
	14.1089	0
	14.1089	0.0181818
	14.146	0.0181818
	14.146	0
	14.1832	0
	14.1832	0.0181818
	14.2203	0.0181818
	14.2203	0
	14.2574	0
	14.2574	0.0181818
	14.2946	0.0181818
	14.2946	0
	14.3317	0
	14.3317	0.0181818
	14.3688	0.0181818
	14.3688	0
	14.4059	0
	14.4059	0.0181818
	14.4431	0.0181818
	14.4431	0
	14.4802	0
	14.4802	0.0181818
	14.5173	0.0181818
	14.5173	0
	14.5545	0
	14.5545	0.0181818
	14.5916	0.0181818
	14.5916	0
	14.6287	0
	14.6287	0.0181818
	14.6658	0.0181818
	14.6658	0
	14.703	0
	14.703	0.0181818
	14.7401	0.0181818
	14.7401	0
	14.7772	0
	14.7772	0.0181818
	14.8144	0.0181818
	14.8144	0
	14.8515	0
	14.8515	0.0181818
	14.8886	0.0181818
	14.8886	0
	14.9257	0
	14.9257	0.0181818
	14.9629	0.0181818
	14.9629	0
	15	0
	15	0.0268398
	15.0371	0.0268398
	15.0371	0
	15.0743	0
	15.0743	0.0268398
	15.1114	0.0268398
	15.1114	0
	15.1485	0
	15.1485	0.0268398
	15.1856	0.0268398
	15.1856	0
	15.2228	0
	15.2228	0.0268398
	15.2599	0.0268398
	15.2599	0
	15.297	0
	15.297	0.0268398
	15.3342	0.0268398
	15.3342	0
	15.3713	0
	15.3713	0.0268398
	15.4084	0.0268398
	15.4084	0
	15.4455	0
	15.4455	0.0268398
	15.4827	0.0268398
	15.4827	0
	15.5198	0
	15.5198	0.0268398
	15.5569	0.0268398
	15.5569	0
	15.5941	0
	15.5941	0.0268398
	15.6312	0.0268398
	15.6312	0
	15.6683	0
	15.6683	0.0268398
	15.7054	0.0268398
	15.7054	0
	15.7426	0
	15.7426	0.0268398
	15.7797	0.0268398
	15.7797	0
	15.8168	0
	15.8168	0.0268398
	15.854	0.0268398
	15.854	0
	15.8911	0
	15.8911	0.0268398
	15.9282	0.0268398
	15.9282	0
	15.9653	0
	15.9653	0.0268398
	16.0025	0.0268398
	16.0025	0
	16.0396	0
	16.0396	0.0268398
	16.0767	0.0268398
	16.0767	0
	16.1139	0
	16.1139	0.0268398
	16.151	0.0268398
	16.151	0
	16.1881	0
	16.1881	0.0268398
	16.2252	0.0268398
	16.2252	0
	16.2624	0
	16.2624	0.0268398
	16.2995	0.0268398
	16.2995	0
	16.3366	0
	16.3366	0.0268398
	16.3738	0.0268398
	16.3738	0
	16.4109	0
	16.4109	0.0268398
	16.448	0.0268398
	16.448	0
	16.4851	0
	16.4851	0.0268398
	16.5223	0.0268398
	16.5223	0
	16.5594	0
	16.5594	0.0268398
	16.5965	0.0268398
	16.5965	0
	16.6337	0
	16.6337	0.0268398
	16.6708	0.0268398
	16.6708	0
	16.7079	0
	16.7079	0.0268398
	16.745	0.0268398
	16.745	0
	16.7822	0
	16.7822	0.0268398
	16.8193	0.0268398
	16.8193	0
	16.8564	0
	16.8564	0.0268398
	16.8936	0.0268398
	16.8936	0
	16.9307	0
	16.9307	0.0268398
	16.9678	0.0268398
	16.9678	0
	17.005	0
	17.005	0.0268398
	17.0421	0.0268398
	17.0421	0
	17.0792	0
	17.0792	0.0268398
	17.1163	0.0268398
	17.1163	0
	17.1535	0
	17.1535	0.0268398
	17.1906	0.0268398
	17.1906	0
	17.2277	0
	17.2277	0.0268398
	17.2649	0.0268398
	17.2649	0
	17.302	0
	17.302	0.0268398
	17.3391	0.0268398
	17.3391	0
	17.3762	0
	17.3762	0.0268398
	17.4134	0.0268398
	17.4134	0
	17.4505	0
	17.4505	0.0268398
	17.4876	0.0268398
	17.4876	0
	17.5248	0
	17.5248	0.0268398
	17.5619	0.0268398
	17.5619	0
	17.599	0
	17.599	0.0268398
	17.6361	0.0268398
	17.6361	0
	17.6733	0
	17.6733	0.0268398
	17.7104	0.0268398
	17.7104	0
	17.7475	0
	17.7475	0.0268398
	17.7847	0.0268398
	17.7847	0
	17.8218	0
	17.8218	0.0268398
	17.8589	0.0268398
	17.8589	0
	17.896	0
	17.896	0.0268398
	17.9332	0.0268398
	17.9332	0
	17.9703	0
	17.9703	0.0268398
	18.0074	0.0268398
	18.0074	0
	18.0446	0
	18.0446	0.0268398
	18.0817	0.0268398
	18.0817	0
	18.1188	0
	18.1188	0.0268398
	18.1559	0.0268398
	18.1559	0
	18.1931	0
	18.1931	0.0268398
	18.2302	0.0268398
	18.2302	0
	18.2673	0
	18.2673	0.0268398
	18.3045	0.0268398
	18.3045	0
	18.3416	0
	18.3416	0.0268398
	18.3787	0.0268398
	18.3787	0
	18.4158	0
	18.4158	0.0268398
	18.453	0.0268398
	18.453	0
	18.4901	0
	18.4901	0.0268398
	18.5272	0.0268398
	18.5272	0
	18.5644	0
	18.5644	0.0268398
	18.6015	0.0268398
	18.6015	0
	18.6386	0
	18.6386	0.0268398
	18.6757	0.0268398
	18.6757	0
	18.7129	0
	18.7129	0.0268398
	18.75	0.0268398
	18.75	0
	18.7871	0
	18.7871	0.0268398
	18.8243	0.0268398
	18.8243	0
	18.8614	0
	18.8614	0.0268398
	18.8985	0.0268398
	18.8985	0
	18.9356	0
	18.9356	0.0268398
	18.9728	0.0268398
	18.9728	0
	19.0099	0
	19.0099	0.0268398
	19.047	0.0268398
	19.047	0
	19.0842	0
	19.0842	0.0268398
	19.1213	0.0268398
	19.1213	0
	19.1584	0
	19.1584	0.0268398
	19.1955	0.0268398
	19.1955	0
	19.2327	0
	19.2327	0.0268398
	19.2698	0.0268398
	19.2698	0
	19.3069	0
	19.3069	0.0268398
	19.3441	0.0268398
	19.3441	0
	19.3812	0
	19.3812	0.0268398
	19.4183	0.0268398
	19.4183	0
	19.4554	0
	19.4554	0.0268398
	19.4926	0.0268398
	19.4926	0
	19.5297	0
	19.5297	0.0268398
	19.5668	0.0268398
	19.5668	0
	19.604	0
	19.604	0.0268398
	19.6411	0.0268398
	19.6411	0
	19.6782	0
	19.6782	0.0268398
	19.7153	0.0268398
	19.7153	0
	19.7525	0
	19.7525	0.0268398
	19.7896	0.0268398
	19.7896	0
	19.8267	0
	19.8267	0.0268398
	19.8639	0.0268398
	19.8639	0
	19.901	0
	19.901	0.0268398
	19.9381	0.0268398
	19.9381	0
	19.9752	0
	19.9752	0.0268398
	20.0124	0.0268398
	20.0124	0
	20.0495	0
	20.0495	0.0268398
	20.0866	0.0268398
	20.0866	0
	20.1238	0
	20.1238	0.0268398
	20.1609	0.0268398
	20.1609	0
	20.198	0
	20.198	0.0268398
	20.2351	0.0268398
	20.2351	0
	20.2723	0
	20.2723	0.0268398
	20.3094	0.0268398
	20.3094	0
	20.3465	0
	20.3465	0.0268398
	20.3837	0.0268398
	20.3837	0
	20.4208	0
	20.4208	0.0268398
	20.4579	0.0268398
	20.4579	0
	20.495	0
	20.495	0.0268398
	20.5322	0.0268398
	20.5322	0
	20.5693	0
	20.5693	0.0268398
	20.6064	0.0268398
	20.6064	0
	20.6436	0
	20.6436	0.0268398
	20.6807	0.0268398
	20.6807	0
	20.7178	0
	20.7178	0.0268398
	20.755	0.0268398
	20.755	0
	20.7921	0
	20.7921	0.0268398
	20.8292	0.0268398
	20.8292	0
	20.8663	0
	20.8663	0.0268398
	20.9035	0.0268398
	20.9035	0
	20.9406	0
	20.9406	0.0268398
	20.9777	0.0268398
	20.9777	0
	21.0149	0
	21.0149	0.0268398
	21.052	0.0268398
	21.052	0
	21.0891	0
	21.0891	0.0268398
	21.1262	0.0268398
	21.1262	0
	21.1634	0
	21.1634	0.0268398
	21.2005	0.0268398
	21.2005	0
	21.2376	0
	21.2376	0.0268398
	21.2748	0.0268398
	21.2748	0
	21.3119	0
	21.3119	0.0268398
	21.349	0.0268398
	21.349	0
	21.3861	0
	21.3861	0.0268398
	21.4233	0.0268398
	21.4233	0
	21.4604	0
	21.4604	0.0268398
	21.4975	0.0268398
	21.4975	0
	21.5347	0
	21.5347	0.0268398
	21.5718	0.0268398
	21.5718	0
	21.6089	0
	21.6089	0.0268398
	21.646	0.0268398
	21.646	0
	21.6832	0
	21.6832	0.0268398
	21.7203	0.0268398
	21.7203	0
	21.7574	0
	21.7574	0.0268398
	21.7946	0.0268398
	21.7946	0
	21.8317	0
	21.8317	0.0268398
	21.8688	0.0268398
	21.8688	0
	21.9059	0
	21.9059	0.0268398
	21.9431	0.0268398
	21.9431	0
	21.9802	0
	21.9802	0.0268398
	22.0173	0.0268398
	22.0173	0
	22.0545	0
	22.0545	0.0268398
	22.0916	0.0268398
	22.0916	0
	22.1287	0
	22.1287	0.0268398
	22.1658	0.0268398
	22.1658	0
	22.203	0
	22.203	0.0268398
	22.2401	0.0268398
	22.2401	0
	22.2772	0
	22.2772	0.0268398
	22.3144	0.0268398
	22.3144	0
	22.3515	0
	22.3515	0.0268398
	22.3886	0.0268398
	22.3886	0
	22.4257	0
	22.4257	0.0268398
	22.4629	0.0268398
	22.4629	0
	22.5	0
	22.5	0.0155844
	22.5371	0.0155844
	22.5371	0
	22.5743	0
	22.5743	0.0155844
	22.6114	0.0155844
	22.6114	0
	22.6485	0
	22.6485	0.0155844
	22.6856	0.0155844
	22.6856	0
	22.7228	0
	22.7228	0.0155844
	22.7599	0.0155844
	22.7599	0
	22.797	0
	22.797	0.0155844
	22.8342	0.0155844
	22.8342	0
	22.8713	0
	22.8713	0.0155844
	22.9084	0.0155844
	22.9084	0
	22.9455	0
	22.9455	0.0155844
	22.9827	0.0155844
	22.9827	0
	23.0198	0
	23.0198	0.0155844
	23.0569	0.0155844
	23.0569	0
	23.0941	0
	23.0941	0.0155844
	23.1312	0.0155844
	23.1312	0
	23.1683	0
	23.1683	0.0155844
	23.2054	0.0155844
	23.2054	0
	23.2426	0
	23.2426	0.0155844
	23.2797	0.0155844
	23.2797	0
	23.3168	0
	23.3168	0.0155844
	23.354	0.0155844
	23.354	0
	23.3911	0
	23.3911	0.0155844
	23.4282	0.0155844
	23.4282	0
	23.4653	0
	23.4653	0.0155844
	23.5025	0.0155844
	23.5025	0
	23.5396	0
	23.5396	0.0155844
	23.5767	0.0155844
	23.5767	0
	23.6139	0
	23.6139	0.0155844
	23.651	0.0155844
	23.651	0
	23.6881	0
	23.6881	0.0155844
	23.7252	0.0155844
	23.7252	0
	23.7624	0
	23.7624	0.0155844
	23.7995	0.0155844
	23.7995	0
	23.8366	0
	23.8366	0.0155844
	23.8738	0.0155844
	23.8738	0
	23.9109	0
	23.9109	0.0155844
	23.948	0.0155844
	23.948	0
	23.9851	0
	23.9851	0.0155844
	24.0223	0.0155844
	24.0223	0
	24.0594	0
	24.0594	0.0155844
	24.0965	0.0155844
	24.0965	0
	24.1337	0
	24.1337	0.0155844
	24.1708	0.0155844
	24.1708	0
	24.2079	0
	24.2079	0.0155844
	24.245	0.0155844
	24.245	0
	24.2822	0
	24.2822	0.0155844
	24.3193	0.0155844
	24.3193	0
	24.3564	0
	24.3564	0.0155844
	24.3936	0.0155844
	24.3936	0
	24.4307	0
	24.4307	0.0155844
	24.4678	0.0155844
	24.4678	0
	24.505	0
	24.505	0.0155844
	24.5421	0.0155844
	24.5421	0
	24.5792	0
	24.5792	0.0155844
	24.6163	0.0155844
	24.6163	0
	24.6535	0
	24.6535	0.0155844
	24.6906	0.0155844
	24.6906	0
	24.7277	0
	24.7277	0.0155844
	24.7649	0.0155844
	24.7649	0
	24.802	0
	24.802	0.0155844
	24.8391	0.0155844
	24.8391	0
	24.8762	0
	24.8762	0.0155844
	24.9134	0.0155844
	24.9134	0
	24.9505	0
	24.9505	0.0155844
	24.9876	0.0155844
	24.9876	0
	25.0248	0
	25.0248	0.0155844
	25.0619	0.0155844
	25.0619	0
	25.099	0
	25.099	0.0155844
	25.1361	0.0155844
	25.1361	0
	25.1733	0
	25.1733	0.0155844
	25.2104	0.0155844
	25.2104	0
	25.2475	0
	25.2475	0.0155844
	25.2847	0.0155844
	25.2847	0
	25.3218	0
	25.3218	0.0155844
	25.3589	0.0155844
	25.3589	0
	25.396	0
	25.396	0.0155844
	25.4332	0.0155844
	25.4332	0
	25.4703	0
	25.4703	0.0155844
	25.5074	0.0155844
	25.5074	0
	25.5446	0
	25.5446	0.0155844
	25.5817	0.0155844
	25.5817	0
	25.6188	0
	25.6188	0.0155844
	25.6559	0.0155844
	25.6559	0
	25.6931	0
	25.6931	0.0155844
	25.7302	0.0155844
	25.7302	0
	25.7673	0
	25.7673	0.0155844
	25.8045	0.0155844
	25.8045	0
	25.8416	0
	25.8416	0.0155844
	25.8787	0.0155844
	25.8787	0
	25.9158	0
	25.9158	0.0155844
	25.953	0.0155844
	25.953	0
	25.9901	0
	25.9901	0.0155844
	26.0272	0.0155844
	26.0272	0
	26.0644	0
	26.0644	0.0155844
	26.1015	0.0155844
	26.1015	0
	26.1386	0
	26.1386	0.0155844
	26.1757	0.0155844
	26.1757	0
	26.2129	0
	26.2129	0.0155844
	26.25	0.0155844
	26.25	0
	26.2871	0
	26.2871	0.0155844
	26.3243	0.0155844
	26.3243	0
	26.3614	0
	26.3614	0.0155844
	26.3985	0.0155844
	26.3985	0
	26.4356	0
	26.4356	0.0155844
	26.4728	0.0155844
	26.4728	0
	26.5099	0
	26.5099	0.0155844
	26.547	0.0155844
	26.547	0
	26.5842	0
	26.5842	0.0155844
	26.6213	0.0155844
	26.6213	0
	26.6584	0
	26.6584	0.0155844
	26.6955	0.0155844
	26.6955	0
	26.7327	0
	26.7327	0.0155844
	26.7698	0.0155844
	26.7698	0
	26.8069	0
	26.8069	0.0155844
	26.8441	0.0155844
	26.8441	0
	26.8812	0
	26.8812	0.0155844
	26.9183	0.0155844
	26.9183	0
	26.9554	0
	26.9554	0.0155844
	26.9926	0.0155844
	26.9926	0
	27.0297	0
	27.0297	0.0155844
	27.0668	0.0155844
	27.0668	0
	27.104	0
	27.104	0.0155844
	27.1411	0.0155844
	27.1411	0
	27.1782	0
	27.1782	0.0155844
	27.2153	0.0155844
	27.2153	0
	27.2525	0
	27.2525	0.0155844
	27.2896	0.0155844
	27.2896	0
	27.3267	0
	27.3267	0.0155844
	27.3639	0.0155844
	27.3639	0
	27.401	0
	27.401	0.0155844
	27.4381	0.0155844
	27.4381	0
	27.4752	0
	27.4752	0.0155844
	27.5124	0.0155844
	27.5124	0
	27.5495	0
	27.5495	0.0155844
	27.5866	0.0155844
	27.5866	0
	27.6238	0
	27.6238	0.0155844
	27.6609	0.0155844
	27.6609	0
	27.698	0
	27.698	0.0155844
	27.7351	0.0155844
	27.7351	0
	27.7723	0
	27.7723	0.0155844
	27.8094	0.0155844
	27.8094	0
	27.8465	0
	27.8465	0.0155844
	27.8837	0.0155844
	27.8837	0
	27.9208	0
	27.9208	0.0155844
	27.9579	0.0155844
	27.9579	0
	27.995	0
	27.995	0.0155844
	28.0322	0.0155844
	28.0322	0
	28.0693	0
	28.0693	0.0155844
	28.1064	0.0155844
	28.1064	0
	28.1436	0
	28.1436	0.0155844
	28.1807	0.0155844
	28.1807	0
	28.2178	0
	28.2178	0.0155844
	28.255	0.0155844
	28.255	0
	28.2921	0
	28.2921	0.0155844
	28.3292	0.0155844
	28.3292	0
	28.3663	0
	28.3663	0.0155844
	28.4035	0.0155844
	28.4035	0
	28.4406	0
	28.4406	0.0155844
	28.4777	0.0155844
	28.4777	0
	28.5149	0
	28.5149	0.0155844
	28.552	0.0155844
	28.552	0
	28.5891	0
	28.5891	0.0155844
	28.6262	0.0155844
	28.6262	0
	28.6634	0
	28.6634	0.0155844
	28.7005	0.0155844
	28.7005	0
	28.7376	0
	28.7376	0.0155844
	28.7748	0.0155844
	28.7748	0
	28.8119	0
	28.8119	0.0155844
	28.849	0.0155844
	28.849	0
	28.8861	0
	28.8861	0.0155844
	28.9233	0.0155844
	28.9233	0
	28.9604	0
	28.9604	0.0155844
	28.9975	0.0155844
	28.9975	0
	29.0347	0
	29.0347	0.0155844
	29.0718	0.0155844
	29.0718	0
	29.1089	0
	29.1089	0.0155844
	29.146	0.0155844
	29.146	0
	29.1832	0
	29.1832	0.0155844
	29.2203	0.0155844
	29.2203	0
	29.2574	0
	29.2574	0.0155844
	29.2946	0.0155844
	29.2946	0
	29.3317	0
	29.3317	0.0155844
	29.3688	0.0155844
	29.3688	0
	29.4059	0
	29.4059	0.0155844
	29.4431	0.0155844
	29.4431	0
	29.4802	0
	29.4802	0.0155844
	29.5173	0.0155844
	29.5173	0
	29.5545	0
	29.5545	0.0155844
	29.5916	0.0155844
	29.5916	0
	29.6287	0
	29.6287	0.0155844
	29.6658	0.0155844
	29.6658	0
	29.703	0
	29.703	0.0155844
	29.7401	0.0155844
	29.7401	0
	29.7772	0
	29.7772	0.0155844
	29.8144	0.0155844
	29.8144	0
	29.8515	0
	29.8515	0.0155844
	29.8886	0.0155844
	29.8886	0
	29.9257	0
	29.9257	0.0155844
	29.9629	0.0155844
	29.9629	0
	30	0
	30	0.0112554
	30.0371	0.0112554
	30.0371	0
	30.0743	0
	30.0743	0.0112554
	30.1114	0.0112554
	30.1114	0
	30.1485	0
	30.1485	0.0112554
	30.1856	0.0112554
	30.1856	0
	30.2228	0
	30.2228	0.0112554
	30.2599	0.0112554
	30.2599	0
	30.297	0
	30.297	0.0112554
	30.3342	0.0112554
	30.3342	0
	30.3713	0
	30.3713	0.0112554
	30.4084	0.0112554
	30.4084	0
	30.4455	0
	30.4455	0.0112554
	30.4827	0.0112554
	30.4827	0
	30.5198	0
	30.5198	0.0112554
	30.5569	0.0112554
	30.5569	0
	30.5941	0
	30.5941	0.0112554
	30.6312	0.0112554
	30.6312	0
	30.6683	0
	30.6683	0.0112554
	30.7054	0.0112554
	30.7054	0
	30.7426	0
	30.7426	0.0112554
	30.7797	0.0112554
	30.7797	0
	30.8168	0
	30.8168	0.0112554
	30.854	0.0112554
	30.854	0
	30.8911	0
	30.8911	0.0112554
	30.9282	0.0112554
	30.9282	0
	30.9653	0
	30.9653	0.0112554
	31.0025	0.0112554
	31.0025	0
	31.0396	0
	31.0396	0.0112554
	31.0767	0.0112554
	31.0767	0
	31.1139	0
	31.1139	0.0112554
	31.151	0.0112554
	31.151	0
	31.1881	0
	31.1881	0.0112554
	31.2252	0.0112554
	31.2252	0
	31.2624	0
	31.2624	0.0112554
	31.2995	0.0112554
	31.2995	0
	31.3366	0
	31.3366	0.0112554
	31.3738	0.0112554
	31.3738	0
	31.4109	0
	31.4109	0.0112554
	31.448	0.0112554
	31.448	0
	31.4851	0
	31.4851	0.0112554
	31.5223	0.0112554
	31.5223	0
	31.5594	0
	31.5594	0.0112554
	31.5965	0.0112554
	31.5965	0
	31.6337	0
	31.6337	0.0112554
	31.6708	0.0112554
	31.6708	0
	31.7079	0
	31.7079	0.0112554
	31.745	0.0112554
	31.745	0
	31.7822	0
	31.7822	0.0112554
	31.8193	0.0112554
	31.8193	0
	31.8564	0
	31.8564	0.0112554
	31.8936	0.0112554
	31.8936	0
	31.9307	0
	31.9307	0.0112554
	31.9678	0.0112554
	31.9678	0
	32.005	0
	32.005	0.0112554
	32.0421	0.0112554
	32.0421	0
	32.0792	0
	32.0792	0.0112554
	32.1163	0.0112554
	32.1163	0
	32.1535	0
	32.1535	0.0112554
	32.1906	0.0112554
	32.1906	0
	32.2277	0
	32.2277	0.0112554
	32.2649	0.0112554
	32.2649	0
	32.302	0
	32.302	0.0112554
	32.3391	0.0112554
	32.3391	0
	32.3762	0
	32.3762	0.0112554
	32.4134	0.0112554
	32.4134	0
	32.4505	0
	32.4505	0.0112554
	32.4876	0.0112554
	32.4876	0
	32.5248	0
	32.5248	0.0112554
	32.5619	0.0112554
	32.5619	0
	32.599	0
	32.599	0.0112554
	32.6361	0.0112554
	32.6361	0
	32.6733	0
	32.6733	0.0112554
	32.7104	0.0112554
	32.7104	0
	32.7475	0
	32.7475	0.0112554
	32.7847	0.0112554
	32.7847	0
	32.8218	0
	32.8218	0.0112554
	32.8589	0.0112554
	32.8589	0
	32.896	0
	32.896	0.0112554
	32.9332	0.0112554
	32.9332	0
	32.9703	0
	32.9703	0.0112554
	33.0074	0.0112554
	33.0074	0
	33.0446	0
	33.0446	0.0112554
	33.0817	0.0112554
	33.0817	0
	33.1188	0
	33.1188	0.0112554
	33.1559	0.0112554
	33.1559	0
	33.1931	0
	33.1931	0.0112554
	33.2302	0.0112554
	33.2302	0
	33.2673	0
	33.2673	0.0112554
	33.3045	0.0112554
	33.3045	0
	33.3416	0
	33.3416	0.0112554
	33.3787	0.0112554
	33.3787	0
	33.4158	0
	33.4158	0.0112554
	33.453	0.0112554
	33.453	0
	33.4901	0
	33.4901	0.0112554
	33.5272	0.0112554
	33.5272	0
	33.5644	0
	33.5644	0.0112554
	33.6015	0.0112554
	33.6015	0
	33.6386	0
	33.6386	0.0112554
	33.6757	0.0112554
	33.6757	0
	33.7129	0
	33.7129	0.0112554
	33.75	0.0112554
	33.75	0
	33.7871	0
	33.7871	0.0112554
	33.8243	0.0112554
	33.8243	0
	33.8614	0
	33.8614	0.0112554
	33.8985	0.0112554
	33.8985	0
	33.9356	0
	33.9356	0.0112554
	33.9728	0.0112554
	33.9728	0
	34.0099	0
	34.0099	0.0112554
	34.047	0.0112554
	34.047	0
	34.0842	0
	34.0842	0.0112554
	34.1213	0.0112554
	34.1213	0
	34.1584	0
	34.1584	0.0112554
	34.1955	0.0112554
	34.1955	0
	34.2327	0
	34.2327	0.0112554
	34.2698	0.0112554
	34.2698	0
	34.3069	0
	34.3069	0.0112554
	34.3441	0.0112554
	34.3441	0
	34.3812	0
	34.3812	0.0112554
	34.4183	0.0112554
	34.4183	0
	34.4554	0
	34.4554	0.0112554
	34.4926	0.0112554
	34.4926	0
	34.5297	0
	34.5297	0.0112554
	34.5668	0.0112554
	34.5668	0
	34.604	0
	34.604	0.0112554
	34.6411	0.0112554
	34.6411	0
	34.6782	0
	34.6782	0.0112554
	34.7153	0.0112554
	34.7153	0
	34.7525	0
	34.7525	0.0112554
	34.7896	0.0112554
	34.7896	0
	34.8267	0
	34.8267	0.0112554
	34.8639	0.0112554
	34.8639	0
	34.901	0
	34.901	0.0112554
	34.9381	0.0112554
	34.9381	0
	34.9752	0
	34.9752	0.0112554
	35.0124	0.0112554
	35.0124	0
	35.0495	0
	35.0495	0.0112554
	35.0866	0.0112554
	35.0866	0
	35.1238	0
	35.1238	0.0112554
	35.1609	0.0112554
	35.1609	0
	35.198	0
	35.198	0.0112554
	35.2351	0.0112554
	35.2351	0
	35.2723	0
	35.2723	0.0112554
	35.3094	0.0112554
	35.3094	0
	35.3465	0
	35.3465	0.0112554
	35.3837	0.0112554
	35.3837	0
	35.4208	0
	35.4208	0.0112554
	35.4579	0.0112554
	35.4579	0
	35.495	0
	35.495	0.0112554
	35.5322	0.0112554
	35.5322	0
	35.5693	0
	35.5693	0.0112554
	35.6064	0.0112554
	35.6064	0
	35.6436	0
	35.6436	0.0112554
	35.6807	0.0112554
	35.6807	0
	35.7178	0
	35.7178	0.0112554
	35.755	0.0112554
	35.755	0
	35.7921	0
	35.7921	0.0112554
	35.8292	0.0112554
	35.8292	0
	35.8663	0
	35.8663	0.0112554
	35.9035	0.0112554
	35.9035	0
	35.9406	0
	35.9406	0.0112554
	35.9777	0.0112554
	35.9777	0
	36.0149	0
	36.0149	0.0112554
	36.052	0.0112554
	36.052	0
	36.0891	0
	36.0891	0.0112554
	36.1262	0.0112554
	36.1262	0
	36.1634	0
	36.1634	0.0112554
	36.2005	0.0112554
	36.2005	0
	36.2376	0
	36.2376	0.0112554
	36.2748	0.0112554
	36.2748	0
	36.3119	0
	36.3119	0.0112554
	36.349	0.0112554
	36.349	0
	36.3861	0
	36.3861	0.0112554
	36.4233	0.0112554
	36.4233	0
	36.4604	0
	36.4604	0.0112554
	36.4975	0.0112554
	36.4975	0
	36.5347	0
	36.5347	0.0112554
	36.5718	0.0112554
	36.5718	0
	36.6089	0
	36.6089	0.0112554
	36.646	0.0112554
	36.646	0
	36.6832	0
	36.6832	0.0112554
	36.7203	0.0112554
	36.7203	0
	36.7574	0
	36.7574	0.0112554
	36.7946	0.0112554
	36.7946	0
	36.8317	0
	36.8317	0.0112554
	36.8688	0.0112554
	36.8688	0
	36.9059	0
	36.9059	0.0112554
	36.9431	0.0112554
	36.9431	0
	36.9802	0
	36.9802	0.0112554
	37.0173	0.0112554
	37.0173	0
	37.0545	0
	37.0545	0.0112554
	37.0916	0.0112554
	37.0916	0
[truncated: 1,636 more rows]

## Sheet: Normality tests_HID
0.0653595	0.120825	0	-22.126
0.0718954	0.124126	0	-10.1874
0.0849673	0.127489	0	-10.1874
0.0980392	0.130916	0	-10.1874
0.111111	0.134405	0	-10.1874
0.117647	0.137958	0	-10.1874
0.137255	0.145254	0	-10.1874
0.163399	0.148998	0	-10.1874
0.183007	0.156677	0	-10.1874
0.202614	0.160613	0	-10.1874
0.222222	0.164613	0.25	-4.72593
0.228758	0.172804	0.5	-3.66324
0.235294	0.176996	0.5	-3.66324
0.267974	0.181251	0.75	-2.38292
0.27451	0.189951	0.75	-2.38292
0.287582	0.194396	1	-1.2304
0.300654	0.198904	1	-1.2304
0.313725	0.217555	1.25	-0.429675
0.326797	0.232183	1.75	0.55671
0.333333	0.237178	1.75	0.55671
0.346405	0.252511	1.75	0.55671
0.366013	0.257735	2	2.13472
0.379085	0.30715	2	2.13472
0.385621	0.324503	2	2.13472
0.392157	0.330375	2	2.13472
0.398693	0.348239	2.5	3.56744
0.405229	0.354272	2.5	3.56744
0.411765	0.366447	2.5	3.56744
0.424837	0.372586	2.75	4.69969
0.431373	0.378757	2.75	4.69969
0.45098	0.397453	2.75	4.69969
0.457516	0.410051	3	5.76395
0.470588	0.416387	3	5.76395
0.490196	0.429121	3	5.76395
0.496732	0.435516	3.5	6.44368
0.503268	0.441929	3.75	6.7742
0.51634	0.454798	4	7.73198
0.522876	0.461252	4	7.73198
0.529412	0.467715	4	7.73198
0.54902	0.474188	4	7.73198
0.555556	0.480667	4	7.73198
0.562092	0.493638	4.5	8.6597
0.575163	0.500127	4.75	9.10846
0.588235	0.506616	4.75	9.10846
0.607843	0.526066	5	9.6959
0.620915	0.532538	5	9.6959
0.633987	0.551895	6	10.2715
0.640523	0.558323	6	10.2715
0.653595	0.577506	6.75	10.8364
0.660131	0.590197	6.75	10.8364
0.673203	0.602793	7	11.254
0.679739	0.621485	7.75	11.6662
0.686275	0.627655	7.75	11.6662
0.69281	0.633793	8	12.3435
0.699346	0.651997	8	12.3435
0.705882	0.663943	8	12.3435
0.712418	0.675727	10.25	13.0106
0.718954	0.681554	10.25	13.0106
0.72549	0.693074	11	13.4063
0.732026	0.726473	11.25	13.6683
0.751634	0.742471	12	13.9291
0.764706	0.747693	12.25	14.1886
0.771242	0.757968	12.75	14.4471
0.784314	0.763019	13	14.8329
0.79085	0.777819	13	14.8329
0.803922	0.782632	13.25	15.2169
0.810458	0.796706	14	15.7259
0.816993	0.831484	14	15.7259
0.823529	0.835545	14	15.7259
0.830065	0.839542	14.5	16.2329
0.843137	0.843476	14.75	16.6116
0.849673	0.847345	14.75	16.6116
0.862745	0.86922	15.25	17.2411
0.869281	0.88254	15.25	17.2411
0.875817	0.891878	15.25	17.2411
0.882353	0.90067	15.5	17.7439
0.888889	0.903481	15.75	17.9951
0.895425	0.906233	16.25	18.3719
0.901961	0.914142	16.25	18.3719
0.908497	0.926197	16.5	18.749
0.915033	0.932783	16.75	19.0006
0.921569	0.940845	17	19.5048
0.928105	0.95621	17	19.5048
0.934641	0.971513	17	19.5048
0.941176	0.974549	17.25	20.0104
0.947712	0.978172	17.75	20.2641
0.960784	0.981349	18	20.6458
0.96732	0.982784	18	20.6458
0.973856	0.985965	18.25	21.1573
0.980392	0.988626	18.25	21.1573
0.986928	0.991231	19	21.8019
0.993464	0.993298	19	21.8019
		19	21.8019
		19.25	22.4529
		19.25	22.4529
		20	22.9796
		20	22.9796
		20.25	23.3782
		21	23.781
		21	23.781
		21.5	24.1873
		22	24.5984
		22	24.5984
		22.75	25.0138
		23	25.2938
		23.25	25.5762
		24	25.8612
		24.5	26.149
		25	26.4396
		25.25	26.7333
		25.75	27.0302
		27.25	27.3305
		28	27.9435
		28	27.9435
		28	27.9435
		28.25	28.7303
		28.25	28.7303
		28.75	29.216
		29	29.7145
		29	29.7145
		29.75	30.2242
		30	30.7493
		30	30.7493
		30.75	31.288
		32.75	31.657
		33	32.034
		33.25	32.4197
		33.5	33.0171
		33.5	33.0171
		33.75	33.6355
		35.25	34.2834
		35.25	34.2834
		36.25	34.9581
		37	35.4279
		37.75	35.9145
		38	36.4199
		38.25	36.946
		39	37.4952
		40.25	38.0706
		41	38.6756
		42	39.3145
		44.25	39.9924
		47.25	40.7161
		48	41.494
		49	42.3373
		50	43.7735
		50	43.7735
		50.5	45.4436
		51.75	46.7817
		53	48.3821
		54.5	50.4016
		56	53.2113
		74	58.1162

## Sheet: Distribution fitting_HID
0	0	0	0
0	0.0444444	0	0.0444444
0.0371287	0.0444444	7.5	0.0444444
0.0371287	0	7.5	0
0.0742574	0	7.5	0.0183007
0.0742574	0.0444444	15	0.0183007
0.111386	0.0444444	15	0
0.111386	0	15	0.0270153
0.148515	0	22.5	0.0270153
0.148515	0.0444444	22.5	0
0.185644	0.0444444	22.5	0.0156863
0.185644	0	30	0.0156863
0.222772	0	30	0
0.222772	0.0444444	30	0.011329
0.259901	0.0444444	37.5	0.011329
0.259901	0	37.5	0
0.29703	0	37.5	0.00697168
0.29703	0.0444444	45	0.00697168
0.334158	0.0444444	45	0
0.334158	0	45	0.00610022
0.371287	0	52.5	0.00610022
0.371287	0.0444444	52.5	0
0.408416	0.0444444	52.5	0.00261438
0.408416	0	60	0.00261438
0.445545	0	60	0
0.445545	0.0444444	60	0
0.482673	0.0444444	67.5	0
0.482673	0	67.5	0
0.519802	0	67.5	0.00087146
0.519802	0.0444444	75	0.00087146
0.556931	0.0444444	75	0
0.556931	0
0.594059	0
0.594059	0.0444444
0.631188	0.0444444
0.631188	0
0.668317	0
0.668317	0.0444444
0.705446	0.0444444
0.705446	0
0.742574	0
0.742574	0.0444444
0.779703	0.0444444
0.779703	0
0.816832	0
0.816832	0.0444444
0.85396	0.0444444
0.85396	0
0.891089	0
0.891089	0.0444444
0.928218	0.0444444
0.928218	0
0.965347	0
0.965347	0.0444444
1.00248	0.0444444
1.00248	0
1.0396	0
1.0396	0.0444444
1.07673	0.0444444
1.07673	0
1.11386	0
1.11386	0.0444444
1.15099	0.0444444
1.15099	0
1.18812	0
1.18812	0.0444444
1.22525	0.0444444
1.22525	0
1.26238	0
1.26238	0.0444444
1.2995	0.0444444
1.2995	0
1.33663	0
1.33663	0.0444444
1.37376	0.0444444
1.37376	0
1.41089	0
1.41089	0.0444444
1.44802	0.0444444
1.44802	0
1.48515	0
1.48515	0.0444444
1.52228	0.0444444
1.52228	0
1.55941	0
1.55941	0.0444444
1.59653	0.0444444
1.59653	0
1.63366	0
1.63366	0.0444444
1.67079	0.0444444
1.67079	0
1.70792	0
1.70792	0.0444444
1.74505	0.0444444
1.74505	0
1.78218	0
1.78218	0.0444444
1.81931	0.0444444
1.81931	0
1.85644	0
1.85644	0.0444444
1.89356	0.0444444
1.89356	0
1.93069	0
1.93069	0.0444444
1.96782	0.0444444
1.96782	0
2.00495	0
2.00495	0.0444444
2.04208	0.0444444
2.04208	0
2.07921	0
2.07921	0.0444444
2.11634	0.0444444
2.11634	0
2.15347	0
2.15347	0.0444444
2.19059	0.0444444
2.19059	0
2.22772	0
2.22772	0.0444444
2.26485	0.0444444
2.26485	0
2.30198	0
2.30198	0.0444444
2.33911	0.0444444
2.33911	0
2.37624	0
2.37624	0.0444444
2.41337	0.0444444
2.41337	0
2.4505	0
2.4505	0.0444444
2.48762	0.0444444
2.48762	0
2.52475	0
2.52475	0.0444444
2.56188	0.0444444
2.56188	0
2.59901	0
2.59901	0.0444444
2.63614	0.0444444
2.63614	0
2.67327	0
2.67327	0.0444444
2.7104	0.0444444
2.7104	0
2.74752	0
2.74752	0.0444444
2.78465	0.0444444
2.78465	0
2.82178	0
2.82178	0.0444444
2.85891	0.0444444
2.85891	0
2.89604	0
2.89604	0.0444444
2.93317	0.0444444
2.93317	0
2.9703	0
2.9703	0.0444444
3.00743	0.0444444
3.00743	0
3.04455	0
3.04455	0.0444444
3.08168	0.0444444
3.08168	0
3.11881	0
3.11881	0.0444444
3.15594	0.0444444
3.15594	0
3.19307	0
3.19307	0.0444444
3.2302	0.0444444
3.2302	0
3.26733	0
3.26733	0.0444444
3.30446	0.0444444
3.30446	0
3.34158	0
3.34158	0.0444444
3.37871	0.0444444
3.37871	0
3.41584	0
3.41584	0.0444444
3.45297	0.0444444
3.45297	0
3.4901	0
3.4901	0.0444444
3.52723	0.0444444
3.52723	0
3.56436	0
3.56436	0.0444444
3.60149	0.0444444
3.60149	0
3.63861	0
3.63861	0.0444444
3.67574	0.0444444
3.67574	0
3.71287	0
3.71287	0.0444444
3.75	0.0444444
3.75	0
3.78713	0
3.78713	0.0444444
3.82426	0.0444444
3.82426	0
3.86139	0
3.86139	0.0444444
3.89851	0.0444444
3.89851	0
3.93564	0
3.93564	0.0444444
3.97277	0.0444444
3.97277	0
4.0099	0
4.0099	0.0444444
4.04703	0.0444444
4.04703	0
4.08416	0
4.08416	0.0444444
4.12129	0.0444444
4.12129	0
4.15842	0
4.15842	0.0444444
4.19554	0.0444444
4.19554	0
4.23267	0
4.23267	0.0444444
4.2698	0.0444444
4.2698	0
4.30693	0
4.30693	0.0444444
4.34406	0.0444444
4.34406	0
4.38119	0
4.38119	0.0444444
4.41832	0.0444444
4.41832	0
4.45545	0
4.45545	0.0444444
4.49257	0.0444444
4.49257	0
4.5297	0
4.5297	0.0444444
4.56683	0.0444444
4.56683	0
4.60396	0
4.60396	0.0444444
4.64109	0.0444444
4.64109	0
4.67822	0
4.67822	0.0444444
4.71535	0.0444444
4.71535	0
4.75248	0
4.75248	0.0444444
4.7896	0.0444444
4.7896	0
4.82673	0
4.82673	0.0444444
4.86386	0.0444444
4.86386	0
4.90099	0
4.90099	0.0444444
4.93812	0.0444444
4.93812	0
4.97525	0
4.97525	0.0444444
5.01238	0.0444444
5.01238	0
5.0495	0
5.0495	0.0444444
5.08663	0.0444444
5.08663	0
5.12376	0
5.12376	0.0444444
5.16089	0.0444444
5.16089	0
5.19802	0
5.19802	0.0444444
5.23515	0.0444444
5.23515	0
5.27228	0
5.27228	0.0444444
5.30941	0.0444444
5.30941	0
5.34653	0
5.34653	0.0444444
5.38366	0.0444444
5.38366	0
5.42079	0
5.42079	0.0444444
5.45792	0.0444444
5.45792	0
5.49505	0
5.49505	0.0444444
5.53218	0.0444444
5.53218	0
5.56931	0
5.56931	0.0444444
5.60644	0.0444444
5.60644	0
5.64356	0
5.64356	0.0444444
5.68069	0.0444444
5.68069	0
5.71782	0
5.71782	0.0444444
5.75495	0.0444444
5.75495	0
5.79208	0
5.79208	0.0444444
5.82921	0.0444444
5.82921	0
5.86634	0
5.86634	0.0444444
5.90347	0.0444444
5.90347	0
5.94059	0
5.94059	0.0444444
5.97772	0.0444444
5.97772	0
6.01485	0
6.01485	0.0444444
6.05198	0.0444444
6.05198	0
6.08911	0
6.08911	0.0444444
6.12624	0.0444444
6.12624	0
6.16337	0
6.16337	0.0444444
6.2005	0.0444444
6.2005	0
6.23762	0
6.23762	0.0444444
6.27475	0.0444444
6.27475	0
6.31188	0
6.31188	0.0444444
6.34901	0.0444444
6.34901	0
6.38614	0
6.38614	0.0444444
6.42327	0.0444444
6.42327	0
6.4604	0
6.4604	0.0444444
6.49752	0.0444444
6.49752	0
6.53465	0
6.53465	0.0444444
6.57178	0.0444444
6.57178	0
6.60891	0
6.60891	0.0444444
6.64604	0.0444444
6.64604	0
6.68317	0
6.68317	0.0444444
6.7203	0.0444444
6.7203	0
6.75743	0
6.75743	0.0444444
6.79455	0.0444444
6.79455	0
6.83168	0
6.83168	0.0444444
6.86881	0.0444444
6.86881	0
6.90594	0
6.90594	0.0444444
6.94307	0.0444444
6.94307	0
6.9802	0
6.9802	0.0444444
7.01733	0.0444444
7.01733	0
7.05446	0
7.05446	0.0444444
7.09158	0.0444444
7.09158	0
7.12871	0
7.12871	0.0444444
7.16584	0.0444444
7.16584	0
7.20297	0
7.20297	0.0444444
7.2401	0.0444444
7.2401	0
7.27723	0
7.27723	0.0444444
7.31436	0.0444444
7.31436	0
7.35149	0
7.35149	0.0444444
7.38861	0.0444444
7.38861	0
7.42574	0
7.42574	0.0444444
7.46287	0.0444444
7.46287	0
7.5	0
7.5	0.0183007
7.53713	0.0183007
7.53713	0
7.57426	0
7.57426	0.0183007
7.61139	0.0183007
7.61139	0
7.64851	0
7.64851	0.0183007
7.68564	0.0183007
7.68564	0
7.72277	0
7.72277	0.0183007
7.7599	0.0183007
7.7599	0
7.79703	0
7.79703	0.0183007
7.83416	0.0183007
7.83416	0
7.87129	0
7.87129	0.0183007
7.90842	0.0183007
7.90842	0
7.94554	0
7.94554	0.0183007
7.98267	0.0183007
7.98267	0
8.0198	0
8.0198	0.0183007
8.05693	0.0183007
8.05693	0
8.09406	0
8.09406	0.0183007
8.13119	0.0183007
8.13119	0
8.16832	0
8.16832	0.0183007
8.20545	0.0183007
8.20545	0
8.24257	0
8.24257	0.0183007
8.2797	0.0183007
8.2797	0
8.31683	0
8.31683	0.0183007
8.35396	0.0183007
8.35396	0
8.39109	0
8.39109	0.0183007
8.42822	0.0183007
8.42822	0
8.46535	0
8.46535	0.0183007
8.50248	0.0183007
8.50248	0
8.5396	0
8.5396	0.0183007
8.57673	0.0183007
8.57673	0
8.61386	0
8.61386	0.0183007
8.65099	0.0183007
8.65099	0
8.68812	0
8.68812	0.0183007
8.72525	0.0183007
8.72525	0
8.76238	0
8.76238	0.0183007
8.7995	0.0183007
8.7995	0
8.83663	0
8.83663	0.0183007
8.87376	0.0183007
8.87376	0
8.91089	0
8.91089	0.0183007
8.94802	0.0183007
8.94802	0
8.98515	0
8.98515	0.0183007
9.02228	0.0183007
9.02228	0
9.05941	0
9.05941	0.0183007
9.09653	0.0183007
9.09653	0
9.13366	0
9.13366	0.0183007
9.17079	0.0183007
9.17079	0
9.20792	0
9.20792	0.0183007
9.24505	0.0183007
9.24505	0
9.28218	0
9.28218	0.0183007
9.31931	0.0183007
9.31931	0
9.35644	0
9.35644	0.0183007
9.39356	0.0183007
9.39356	0
9.43069	0
9.43069	0.0183007
9.46782	0.0183007
9.46782	0
9.50495	0
9.50495	0.0183007
9.54208	0.0183007
9.54208	0
9.57921	0
9.57921	0.0183007
9.61634	0.0183007
9.61634	0
9.65347	0
9.65347	0.0183007
9.69059	0.0183007
9.69059	0
9.72772	0
9.72772	0.0183007
9.76485	0.0183007
9.76485	0
9.80198	0
9.80198	0.0183007
9.83911	0.0183007
9.83911	0
9.87624	0
9.87624	0.0183007
9.91337	0.0183007
9.91337	0
9.9505	0
9.9505	0.0183007
9.98762	0.0183007
9.98762	0
10.0248	0
10.0248	0.0183007
10.0619	0.0183007
10.0619	0
10.099	0
10.099	0.0183007
10.1361	0.0183007
10.1361	0
10.1733	0
10.1733	0.0183007
10.2104	0.0183007
10.2104	0
10.2475	0
10.2475	0.0183007
10.2847	0.0183007
10.2847	0
10.3218	0
10.3218	0.0183007
10.3589	0.0183007
10.3589	0
10.396	0
10.396	0.0183007
10.4332	0.0183007
10.4332	0
10.4703	0
10.4703	0.0183007
10.5074	0.0183007
10.5074	0
10.5446	0
10.5446	0.0183007
10.5817	0.0183007
10.5817	0
10.6188	0
10.6188	0.0183007
10.6559	0.0183007
10.6559	0
10.6931	0
10.6931	0.0183007
10.7302	0.0183007
10.7302	0
10.7673	0
10.7673	0.0183007
10.8045	0.0183007
10.8045	0
10.8416	0
10.8416	0.0183007
10.8787	0.0183007
10.8787	0
10.9158	0
10.9158	0.0183007
10.953	0.0183007
10.953	0
10.9901	0
10.9901	0.0183007
11.0272	0.0183007
11.0272	0
11.0644	0
11.0644	0.0183007
11.1015	0.0183007
11.1015	0
11.1386	0
11.1386	0.0183007
11.1757	0.0183007
11.1757	0
11.2129	0
11.2129	0.0183007
11.25	0.0183007
11.25	0
11.2871	0
11.2871	0.0183007
11.3243	0.0183007
11.3243	0
11.3614	0
11.3614	0.0183007
11.3985	0.0183007
11.3985	0
11.4356	0
11.4356	0.0183007
11.4728	0.0183007
11.4728	0
11.5099	0
11.5099	0.0183007
11.547	0.0183007
11.547	0
11.5842	0
11.5842	0.0183007
11.6213	0.0183007
11.6213	0
11.6584	0
11.6584	0.0183007
11.6955	0.0183007
11.6955	0
11.7327	0
11.7327	0.0183007
11.7698	0.0183007
11.7698	0
11.8069	0
11.8069	0.0183007
11.8441	0.0183007
11.8441	0
11.8812	0
11.8812	0.0183007
11.9183	0.0183007
11.9183	0
11.9554	0
11.9554	0.0183007
11.9926	0.0183007
11.9926	0
12.0297	0
12.0297	0.0183007
12.0668	0.0183007
12.0668	0
12.104	0
12.104	0.0183007
12.1411	0.0183007
12.1411	0
12.1782	0
12.1782	0.0183007
12.2153	0.0183007
12.2153	0
12.2525	0
12.2525	0.0183007
12.2896	0.0183007
12.2896	0
12.3267	0
12.3267	0.0183007
12.3639	0.0183007
12.3639	0
12.401	0
12.401	0.0183007
12.4381	0.0183007
12.4381	0
12.4752	0
12.4752	0.0183007
12.5124	0.0183007
12.5124	0
12.5495	0
12.5495	0.0183007
12.5866	0.0183007
12.5866	0
12.6238	0
12.6238	0.0183007
12.6609	0.0183007
12.6609	0
12.698	0
12.698	0.0183007
12.7351	0.0183007
12.7351	0
12.7723	0
12.7723	0.0183007
12.8094	0.0183007
12.8094	0
12.8465	0
12.8465	0.0183007
12.8837	0.0183007
12.8837	0
12.9208	0
12.9208	0.0183007
12.9579	0.0183007
12.9579	0
12.995	0
12.995	0.0183007
13.0322	0.0183007
13.0322	0
13.0693	0
13.0693	0.0183007
13.1064	0.0183007
13.1064	0
13.1436	0
13.1436	0.0183007
13.1807	0.0183007
13.1807	0
13.2178	0
13.2178	0.0183007
13.255	0.0183007
13.255	0
13.2921	0
13.2921	0.0183007
13.3292	0.0183007
13.3292	0
13.3663	0
13.3663	0.0183007
13.4035	0.0183007
13.4035	0
13.4406	0
13.4406	0.0183007
13.4777	0.0183007
13.4777	0
13.5149	0
13.5149	0.0183007
13.552	0.0183007
13.552	0
13.5891	0
13.5891	0.0183007
13.6262	0.0183007
13.6262	0
13.6634	0
13.6634	0.0183007
13.7005	0.0183007
13.7005	0
13.7376	0
13.7376	0.0183007
13.7748	0.0183007
13.7748	0
13.8119	0
13.8119	0.0183007
13.849	0.0183007
13.849	0
13.8861	0
13.8861	0.0183007
13.9233	0.0183007
13.9233	0
13.9604	0
13.9604	0.0183007
13.9975	0.0183007
13.9975	0
14.0347	0
14.0347	0.0183007
14.0718	0.0183007
14.0718	0
14.1089	0
14.1089	0.0183007
14.146	0.0183007
14.146	0
14.1832	0
14.1832	0.0183007
14.2203	0.0183007
14.2203	0
14.2574	0
14.2574	0.0183007
14.2946	0.0183007
14.2946	0
14.3317	0
14.3317	0.0183007
14.3688	0.0183007
14.3688	0
14.4059	0
14.4059	0.0183007
14.4431	0.0183007
14.4431	0
14.4802	0
14.4802	0.0183007
14.5173	0.0183007
14.5173	0
14.5545	0
14.5545	0.0183007
14.5916	0.0183007
14.5916	0
14.6287	0
14.6287	0.0183007
14.6658	0.0183007
14.6658	0
14.703	0
14.703	0.0183007
14.7401	0.0183007
14.7401	0
14.7772	0
14.7772	0.0183007
14.8144	0.0183007
14.8144	0
14.8515	0
14.8515	0.0183007
14.8886	0.0183007
14.8886	0
14.9257	0
14.9257	0.0183007
14.9629	0.0183007
14.9629	0
15	0
15	0.0270153
15.0371	0.0270153
15.0371	0
15.0743	0
15.0743	0.0270153
15.1114	0.0270153
15.1114	0
15.1485	0
15.1485	0.0270153
15.1856	0.0270153
15.1856	0
15.2228	0
15.2228	0.0270153
15.2599	0.0270153
15.2599	0
15.297	0
15.297	0.0270153
15.3342	0.0270153
15.3342	0
15.3713	0
15.3713	0.0270153
15.4084	0.0270153
15.4084	0
15.4455	0
15.4455	0.0270153
15.4827	0.0270153
15.4827	0
15.5198	0
15.5198	0.0270153
15.5569	0.0270153
15.5569	0
15.5941	0
15.5941	0.0270153
15.6312	0.0270153
15.6312	0
15.6683	0
15.6683	0.0270153
15.7054	0.0270153
15.7054	0
15.7426	0
15.7426	0.0270153
15.7797	0.0270153
15.7797	0
15.8168	0
15.8168	0.0270153
15.854	0.0270153
15.854	0
15.8911	0
15.8911	0.0270153
15.9282	0.0270153
15.9282	0
15.9653	0
15.9653	0.0270153
16.0025	0.0270153
16.0025	0
16.0396	0
16.0396	0.0270153
16.0767	0.0270153
16.0767	0
16.1139	0
16.1139	0.0270153
16.151	0.0270153
16.151	0
16.1881	0
16.1881	0.0270153
16.2252	0.0270153
16.2252	0
16.2624	0
16.2624	0.0270153
16.2995	0.0270153
16.2995	0
16.3366	0
16.3366	0.0270153
16.3738	0.0270153
16.3738	0
16.4109	0
16.4109	0.0270153
16.448	0.0270153
16.448	0
16.4851	0
16.4851	0.0270153
16.5223	0.0270153
16.5223	0
16.5594	0
16.5594	0.0270153
16.5965	0.0270153
16.5965	0
16.6337	0
16.6337	0.0270153
16.6708	0.0270153
16.6708	0
16.7079	0
16.7079	0.0270153
16.745	0.0270153
16.745	0
16.7822	0
16.7822	0.0270153
16.8193	0.0270153
16.8193	0
16.8564	0
16.8564	0.0270153
16.8936	0.0270153
16.8936	0
16.9307	0
16.9307	0.0270153
16.9678	0.0270153
16.9678	0
17.005	0
17.005	0.0270153
17.0421	0.0270153
17.0421	0
17.0792	0
17.0792	0.0270153
17.1163	0.0270153
17.1163	0
17.1535	0
17.1535	0.0270153
17.1906	0.0270153
17.1906	0
17.2277	0
17.2277	0.0270153
17.2649	0.0270153
17.2649	0
17.302	0
17.302	0.0270153
17.3391	0.0270153
17.3391	0
17.3762	0
17.3762	0.0270153
17.4134	0.0270153
17.4134	0
17.4505	0
17.4505	0.0270153
17.4876	0.0270153
17.4876	0
17.5248	0
17.5248	0.0270153
17.5619	0.0270153
17.5619	0
17.599	0
17.599	0.0270153
17.6361	0.0270153
17.6361	0
17.6733	0
17.6733	0.0270153
17.7104	0.0270153
17.7104	0
17.7475	0
17.7475	0.0270153
17.7847	0.0270153
17.7847	0
17.8218	0
17.8218	0.0270153
17.8589	0.0270153
17.8589	0
17.896	0
17.896	0.0270153
17.9332	0.0270153
17.9332	0
17.9703	0
17.9703	0.0270153
18.0074	0.0270153
18.0074	0
18.0446	0
18.0446	0.0270153
18.0817	0.0270153
18.0817	0
18.1188	0
18.1188	0.0270153
18.1559	0.0270153
18.1559	0
18.1931	0
18.1931	0.0270153
18.2302	0.0270153
18.2302	0
18.2673	0
18.2673	0.0270153
18.3045	0.0270153
18.3045	0
18.3416	0
18.3416	0.0270153
18.3787	0.0270153
18.3787	0
18.4158	0
18.4158	0.0270153
18.453	0.0270153
18.453	0
18.4901	0
18.4901	0.0270153
18.5272	0.0270153
18.5272	0
18.5644	0
18.5644	0.0270153
18.6015	0.0270153
18.6015	0
18.6386	0
18.6386	0.0270153
18.6757	0.0270153
18.6757	0
18.7129	0
18.7129	0.0270153
18.75	0.0270153
18.75	0
18.7871	0
18.7871	0.0270153
18.8243	0.0270153
18.8243	0
18.8614	0
18.8614	0.0270153
18.8985	0.0270153
18.8985	0
18.9356	0
18.9356	0.0270153
18.9728	0.0270153
18.9728	0
19.0099	0
19.0099	0.0270153
19.047	0.0270153
19.047	0
19.0842	0
19.0842	0.0270153
19.1213	0.0270153
19.1213	0
19.1584	0
19.1584	0.0270153
19.1955	0.0270153
19.1955	0
19.2327	0
19.2327	0.0270153
19.2698	0.0270153
19.2698	0
19.3069	0
19.3069	0.0270153
19.3441	0.0270153
19.3441	0
19.3812	0
19.3812	0.0270153
19.4183	0.0270153
19.4183	0
19.4554	0
19.4554	0.0270153
19.4926	0.0270153
19.4926	0
19.5297	0
19.5297	0.0270153
19.5668	0.0270153
19.5668	0
19.604	0
19.604	0.0270153
19.6411	0.0270153
19.6411	0
19.6782	0
19.6782	0.0270153
19.7153	0.0270153
19.7153	0
19.7525	0
19.7525	0.0270153
19.7896	0.0270153
19.7896	0
19.8267	0
19.8267	0.0270153
19.8639	0.0270153
19.8639	0
19.901	0
19.901	0.0270153
19.9381	0.0270153
19.9381	0
19.9752	0
19.9752	0.0270153
20.0124	0.0270153
20.0124	0
20.0495	0
20.0495	0.0270153
20.0866	0.0270153
20.0866	0
20.1238	0
20.1238	0.0270153
20.1609	0.0270153
20.1609	0
20.198	0
20.198	0.0270153
20.2351	0.0270153
20.2351	0
20.2723	0
20.2723	0.0270153
20.3094	0.0270153
20.3094	0
20.3465	0
20.3465	0.0270153
20.3837	0.0270153
20.3837	0
20.4208	0
20.4208	0.0270153
20.4579	0.0270153
20.4579	0
20.495	0
20.495	0.0270153
20.5322	0.0270153
20.5322	0
20.5693	0
20.5693	0.0270153
20.6064	0.0270153
20.6064	0
20.6436	0
20.6436	0.0270153
20.6807	0.0270153
20.6807	0
20.7178	0
20.7178	0.0270153
20.755	0.0270153
20.755	0
20.7921	0
20.7921	0.0270153
20.8292	0.0270153
20.8292	0
20.8663	0
20.8663	0.0270153
20.9035	0.0270153
20.9035	0
20.9406	0
20.9406	0.0270153
20.9777	0.0270153
20.9777	0
21.0149	0
21.0149	0.0270153
21.052	0.0270153
21.052	0
21.0891	0
21.0891	0.0270153
21.1262	0.0270153
21.1262	0
21.1634	0
21.1634	0.0270153
21.2005	0.0270153
21.2005	0
21.2376	0
21.2376	0.0270153
21.2748	0.0270153
21.2748	0
21.3119	0
21.3119	0.0270153
21.349	0.0270153
21.349	0
21.3861	0
21.3861	0.0270153
21.4233	0.0270153
21.4233	0
21.4604	0
21.4604	0.0270153
21.4975	0.0270153
21.4975	0
21.5347	0
21.5347	0.0270153
21.5718	0.0270153
21.5718	0
21.6089	0
21.6089	0.0270153
21.646	0.0270153
21.646	0
21.6832	0
21.6832	0.0270153
21.7203	0.0270153
21.7203	0
21.7574	0
21.7574	0.0270153
21.7946	0.0270153
21.7946	0
21.8317	0
21.8317	0.0270153
21.8688	0.0270153
21.8688	0
21.9059	0
21.9059	0.0270153
21.9431	0.0270153
21.9431	0
21.9802	0
21.9802	0.0270153
22.0173	0.0270153
22.0173	0
22.0545	0
22.0545	0.0270153
22.0916	0.0270153
22.0916	0
22.1287	0
22.1287	0.0270153
22.1658	0.0270153
22.1658	0
22.203	0
22.203	0.0270153
22.2401	0.0270153
22.2401	0
22.2772	0
22.2772	0.0270153
22.3144	0.0270153
22.3144	0
22.3515	0
22.3515	0.0270153
22.3886	0.0270153
22.3886	0
22.4257	0
22.4257	0.0270153
22.4629	0.0270153
22.4629	0
22.5	0
22.5	0.0156863
22.5371	0.0156863
22.5371	0
22.5743	0
22.5743	0.0156863
22.6114	0.0156863
22.6114	0
22.6485	0
22.6485	0.0156863
22.6856	0.0156863
22.6856	0
22.7228	0
22.7228	0.0156863
22.7599	0.0156863
22.7599	0
22.797	0
22.797	0.0156863
22.8342	0.0156863
22.8342	0
22.8713	0
22.8713	0.0156863
22.9084	0.0156863
22.9084	0
22.9455	0
22.9455	0.0156863
22.9827	0.0156863
22.9827	0
23.0198	0
23.0198	0.0156863
23.0569	0.0156863
23.0569	0
23.0941	0
23.0941	0.0156863
23.1312	0.0156863
23.1312	0
23.1683	0
23.1683	0.0156863
23.2054	0.0156863
23.2054	0
23.2426	0
23.2426	0.0156863
23.2797	0.0156863
23.2797	0
23.3168	0
23.3168	0.0156863
23.354	0.0156863
23.354	0
23.3911	0
23.3911	0.0156863
23.4282	0.0156863
23.4282	0
23.4653	0
23.4653	0.0156863
23.5025	0.0156863
23.5025	0
23.5396	0
23.5396	0.0156863
23.5767	0.0156863
23.5767	0
23.6139	0
23.6139	0.0156863
23.651	0.0156863
23.651	0
23.6881	0
23.6881	0.0156863
23.7252	0.0156863
23.7252	0
23.7624	0
23.7624	0.0156863
23.7995	0.0156863
23.7995	0
23.8366	0
23.8366	0.0156863
23.8738	0.0156863
23.8738	0
23.9109	0
23.9109	0.0156863
23.948	0.0156863
23.948	0
23.9851	0
23.9851	0.0156863
24.0223	0.0156863
24.0223	0
24.0594	0
24.0594	0.0156863
24.0965	0.0156863
24.0965	0
24.1337	0
24.1337	0.0156863
24.1708	0.0156863
24.1708	0
24.2079	0
24.2079	0.0156863
24.245	0.0156863
24.245	0
24.2822	0
24.2822	0.0156863
24.3193	0.0156863
24.3193	0
24.3564	0
24.3564	0.0156863
24.3936	0.0156863
24.3936	0
24.4307	0
24.4307	0.0156863
24.4678	0.0156863
24.4678	0
24.505	0
24.505	0.0156863
24.5421	0.0156863
24.5421	0
24.5792	0
24.5792	0.0156863
24.6163	0.0156863
24.6163	0
24.6535	0
24.6535	0.0156863
24.6906	0.0156863
24.6906	0
24.7277	0
24.7277	0.0156863
24.7649	0.0156863
24.7649	0
24.802	0
24.802	0.0156863
24.8391	0.0156863
24.8391	0
24.8762	0
24.8762	0.0156863
24.9134	0.0156863
24.9134	0
24.9505	0
24.9505	0.0156863
24.9876	0.0156863
24.9876	0
25.0248	0
25.0248	0.0156863
25.0619	0.0156863
25.0619	0
25.099	0
25.099	0.0156863
25.1361	0.0156863
25.1361	0
25.1733	0
25.1733	0.0156863
25.2104	0.0156863
25.2104	0
25.2475	0
25.2475	0.0156863
25.2847	0.0156863
25.2847	0
25.3218	0
25.3218	0.0156863
25.3589	0.0156863
25.3589	0
25.396	0
25.396	0.0156863
25.4332	0.0156863
25.4332	0
25.4703	0
25.4703	0.0156863
25.5074	0.0156863
25.5074	0
25.5446	0
25.5446	0.0156863
25.5817	0.0156863
25.5817	0
25.6188	0
25.6188	0.0156863
25.6559	0.0156863
25.6559	0
25.6931	0
25.6931	0.0156863
25.7302	0.0156863
25.7302	0
25.7673	0
25.7673	0.0156863
25.8045	0.0156863
25.8045	0
25.8416	0
25.8416	0.0156863
25.8787	0.0156863
25.8787	0
25.9158	0
25.9158	0.0156863
25.953	0.0156863
25.953	0
25.9901	0
25.9901	0.0156863
26.0272	0.0156863
26.0272	0
26.0644	0
26.0644	0.0156863
26.1015	0.0156863
26.1015	0
26.1386	0
26.1386	0.0156863
26.1757	0.0156863
26.1757	0
26.2129	0
26.2129	0.0156863
26.25	0.0156863
26.25	0
26.2871	0
26.2871	0.0156863
26.3243	0.0156863
26.3243	0
26.3614	0
26.3614	0.0156863
26.3985	0.0156863
26.3985	0
26.4356	0
26.4356	0.0156863
26.4728	0.0156863
26.4728	0
26.5099	0
26.5099	0.0156863
26.547	0.0156863
26.547	0
26.5842	0
26.5842	0.0156863
26.6213	0.0156863
26.6213	0
26.6584	0
26.6584	0.0156863
26.6955	0.0156863
26.6955	0
26.7327	0
26.7327	0.0156863
26.7698	0.0156863
26.7698	0
26.8069	0
26.8069	0.0156863
26.8441	0.0156863
26.8441	0
26.8812	0
26.8812	0.0156863
26.9183	0.0156863
26.9183	0
26.9554	0
26.9554	0.0156863
26.9926	0.0156863
26.9926	0
27.0297	0
27.0297	0.0156863
27.0668	0.0156863
27.0668	0
27.104	0
27.104	0.0156863
27.1411	0.0156863
27.1411	0
27.1782	0
27.1782	0.0156863
27.2153	0.0156863
27.2153	0
27.2525	0
27.2525	0.0156863
27.2896	0.0156863
27.2896	0
27.3267	0
27.3267	0.0156863
27.3639	0.0156863
27.3639	0
27.401	0
27.401	0.0156863
27.4381	0.0156863
27.4381	0
27.4752	0
27.4752	0.0156863
27.5124	0.0156863
27.5124	0
27.5495	0
27.5495	0.0156863
27.5866	0.0156863
27.5866	0
27.6238	0
27.6238	0.0156863
27.6609	0.0156863
27.6609	0
27.698	0
27.698	0.0156863
27.7351	0.0156863
27.7351	0
27.7723	0
27.7723	0.0156863
27.8094	0.0156863
27.8094	0
27.8465	0
27.8465	0.0156863
27.8837	0.0156863
27.8837	0
27.9208	0
27.9208	0.0156863
27.9579	0.0156863
27.9579	0
27.995	0
27.995	0.0156863
28.0322	0.0156863
28.0322	0
28.0693	0
28.0693	0.0156863
28.1064	0.0156863
28.1064	0
28.1436	0
28.1436	0.0156863
28.1807	0.0156863
28.1807	0
28.2178	0
28.2178	0.0156863
28.255	0.0156863
28.255	0
28.2921	0
28.2921	0.0156863
28.3292	0.0156863
28.3292	0
28.3663	0
28.3663	0.0156863
28.4035	0.0156863
28.4035	0
28.4406	0
28.4406	0.0156863
28.4777	0.0156863
28.4777	0
28.5149	0
28.5149	0.0156863
28.552	0.0156863
28.552	0
28.5891	0
28.5891	0.0156863
28.6262	0.0156863
28.6262	0
28.6634	0
28.6634	0.0156863
28.7005	0.0156863
28.7005	0
28.7376	0
28.7376	0.0156863
28.7748	0.0156863
28.7748	0
28.8119	0
28.8119	0.0156863
28.849	0.0156863
28.849	0
28.8861	0
28.8861	0.0156863
28.9233	0.0156863
28.9233	0
28.9604	0
28.9604	0.0156863
28.9975	0.0156863
28.9975	0
29.0347	0
29.0347	0.0156863
29.0718	0.0156863
29.0718	0
29.1089	0
29.1089	0.0156863
29.146	0.0156863
29.146	0
29.1832	0
29.1832	0.0156863
29.2203	0.0156863
29.2203	0
29.2574	0
29.2574	0.0156863
29.2946	0.0156863
29.2946	0
29.3317	0
29.3317	0.0156863
29.3688	0.0156863
29.3688	0
29.4059	0
29.4059	0.0156863
29.4431	0.0156863
29.4431	0
29.4802	0
29.4802	0.0156863
29.5173	0.0156863
29.5173	0
29.5545	0
29.5545	0.0156863
29.5916	0.0156863
29.5916	0
29.6287	0
29.6287	0.0156863
29.6658	0.0156863
29.6658	0
29.703	0
29.703	0.0156863
29.7401	0.0156863
29.7401	0
29.7772	0
29.7772	0.0156863
29.8144	0.0156863
29.8144	0
29.8515	0
29.8515	0.0156863
29.8886	0.0156863
29.8886	0
29.9257	0
29.9257	0.0156863
29.9629	0.0156863
29.9629	0
30	0
30	0.011329
30.0371	0.011329
30.0371	0
30.0743	0
30.0743	0.011329
30.1114	0.011329
30.1114	0
30.1485	0
30.1485	0.011329
30.1856	0.011329
30.1856	0
30.2228	0
30.2228	0.011329
30.2599	0.011329
30.2599	0
30.297	0
30.297	0.011329
30.3342	0.011329
30.3342	0
30.3713	0
30.3713	0.011329
30.4084	0.011329
30.4084	0
30.4455	0
30.4455	0.011329
30.4827	0.011329
30.4827	0
30.5198	0
30.5198	0.011329
30.5569	0.011329
30.5569	0
30.5941	0
30.5941	0.011329
30.6312	0.011329
30.6312	0
30.6683	0
30.6683	0.011329
30.7054	0.011329
30.7054	0
30.7426	0
30.7426	0.011329
30.7797	0.011329
30.7797	0
30.8168	0
30.8168	0.011329
30.854	0.011329
30.854	0
30.8911	0
30.8911	0.011329
30.9282	0.011329
30.9282	0
30.9653	0
30.9653	0.011329
31.0025	0.011329
31.0025	0
31.0396	0
31.0396	0.011329
31.0767	0.011329
31.0767	0
31.1139	0
31.1139	0.011329
31.151	0.011329
31.151	0
31.1881	0
31.1881	0.011329
31.2252	0.011329
31.2252	0
31.2624	0
31.2624	0.011329
31.2995	0.011329
31.2995	0
31.3366	0
31.3366	0.011329
31.3738	0.011329
31.3738	0
31.4109	0
31.4109	0.011329
31.448	0.011329
31.448	0
31.4851	0
31.4851	0.011329
31.5223	0.011329
31.5223	0
31.5594	0
31.5594	0.011329
31.5965	0.011329
31.5965	0
31.6337	0
31.6337	0.011329
31.6708	0.011329
31.6708	0
31.7079	0
31.7079	0.011329
31.745	0.011329
31.745	0
31.7822	0
31.7822	0.011329
31.8193	0.011329
31.8193	0
31.8564	0
31.8564	0.011329
31.8936	0.011329
31.8936	0
31.9307	0
31.9307	0.011329
31.9678	0.011329
31.9678	0
32.005	0
32.005	0.011329
32.0421	0.011329
32.0421	0
32.0792	0
32.0792	0.011329
32.1163	0.011329
32.1163	0
32.1535	0
32.1535	0.011329
32.1906	0.011329
32.1906	0
32.2277	0
32.2277	0.011329
32.2649	0.011329
32.2649	0
32.302	0
32.302	0.011329
32.3391	0.011329
32.3391	0
32.3762	0
32.3762	0.011329
32.4134	0.011329
32.4134	0
32.4505	0
32.4505	0.011329
32.4876	0.011329
32.4876	0
32.5248	0
32.5248	0.011329
32.5619	0.011329
32.5619	0
32.599	0
32.599	0.011329
32.6361	0.011329
32.6361	0
32.6733	0
32.6733	0.011329
32.7104	0.011329
32.7104	0
32.7475	0
32.7475	0.011329
32.7847	0.011329
32.7847	0
32.8218	0
32.8218	0.011329
32.8589	0.011329
32.8589	0
32.896	0
32.896	0.011329
32.9332	0.011329
32.9332	0
32.9703	0
32.9703	0.011329
33.0074	0.011329
33.0074	0
33.0446	0
33.0446	0.011329
33.0817	0.011329
33.0817	0
33.1188	0
33.1188	0.011329
33.1559	0.011329
33.1559	0
33.1931	0
33.1931	0.011329
33.2302	0.011329
33.2302	0
33.2673	0
33.2673	0.011329
33.3045	0.011329
33.3045	0
33.3416	0
33.3416	0.011329
33.3787	0.011329
33.3787	0
33.4158	0
33.4158	0.011329
33.453	0.011329
33.453	0
33.4901	0
33.4901	0.011329
33.5272	0.011329
33.5272	0
33.5644	0
33.5644	0.011329
33.6015	0.011329
33.6015	0
33.6386	0
33.6386	0.011329
33.6757	0.011329
33.6757	0
33.7129	0
33.7129	0.011329
33.75	0.011329
33.75	0
33.7871	0
33.7871	0.011329
33.8243	0.011329
33.8243	0
33.8614	0
33.8614	0.011329
33.8985	0.011329
33.8985	0
33.9356	0
33.9356	0.011329
33.9728	0.011329
33.9728	0
34.0099	0
34.0099	0.011329
34.047	0.011329
34.047	0
34.0842	0
34.0842	0.011329
34.1213	0.011329
34.1213	0
34.1584	0
34.1584	0.011329
34.1955	0.011329
34.1955	0
34.2327	0
34.2327	0.011329
34.2698	0.011329
34.2698	0
34.3069	0
34.3069	0.011329
34.3441	0.011329
34.3441	0
34.3812	0
34.3812	0.011329
34.4183	0.011329
34.4183	0
34.4554	0
34.4554	0.011329
34.4926	0.011329
34.4926	0
34.5297	0
34.5297	0.011329
34.5668	0.011329
34.5668	0
34.604	0
34.604	0.011329
34.6411	0.011329
34.6411	0
34.6782	0
34.6782	0.011329
34.7153	0.011329
34.7153	0
34.7525	0
34.7525	0.011329
34.7896	0.011329
34.7896	0
34.8267	0
34.8267	0.011329
34.8639	0.011329
34.8639	0
34.901	0
34.901	0.011329
34.9381	0.011329
34.9381	0
34.9752	0
34.9752	0.011329
35.0124	0.011329
35.0124	0
35.0495	0
35.0495	0.011329
35.0866	0.011329
35.0866	0
35.1238	0
35.1238	0.011329
35.1609	0.011329
35.1609	0
35.198	0
35.198	0.011329
35.2351	0.011329
35.2351	0
35.2723	0
35.2723	0.011329
35.3094	0.011329
35.3094	0
35.3465	0
35.3465	0.011329
35.3837	0.011329
35.3837	0
35.4208	0
35.4208	0.011329
35.4579	0.011329
35.4579	0
35.495	0
35.495	0.011329
35.5322	0.011329
35.5322	0
35.5693	0
35.5693	0.011329
35.6064	0.011329
35.6064	0
35.6436	0
35.6436	0.011329
35.6807	0.011329
35.6807	0
35.7178	0
35.7178	0.011329
35.755	0.011329
35.755	0
35.7921	0
35.7921	0.011329
35.8292	0.011329
35.8292	0
35.8663	0
35.8663	0.011329
35.9035	0.011329
35.9035	0
35.9406	0
35.9406	0.011329
35.9777	0.011329
35.9777	0
36.0149	0
36.0149	0.011329
36.052	0.011329
36.052	0
36.0891	0
36.0891	0.011329
36.1262	0.011329
36.1262	0
36.1634	0
36.1634	0.011329
36.2005	0.011329
36.2005	0
36.2376	0
36.2376	0.011329
36.2748	0.011329
36.2748	0
36.3119	0
36.3119	0.011329
36.349	0.011329
36.349	0
36.3861	0
36.3861	0.011329
36.4233	0.011329
36.4233	0
36.4604	0
36.4604	0.011329
36.4975	0.011329
36.4975	0
36.5347	0
36.5347	0.011329
36.5718	0.011329
36.5718	0
36.6089	0
36.6089	0.011329
36.646	0.011329
36.646	0
36.6832	0
36.6832	0.011329
36.7203	0.011329
36.7203	0
36.7574	0
36.7574	0.011329
36.7946	0.011329
36.7946	0
36.8317	0
36.8317	0.011329
36.8688	0.011329
36.8688	0
36.9059	0
36.9059	0.011329
36.9431	0.011329
36.9431	0
36.9802	0
36.9802	0.011329
37.0173	0.011329
37.0173	0
37.0545	0
37.0545	0.011329
37.0916	0.011329
37.0916	0
[truncated: 1,636 more rows]

## Sheet: Distribution of the trait
	XLSTAT 2020.3.1.3 - Distribution fitting
	Significance level (%): 5
	Distribution: Normal
	Estimation method: Maximum likelihood
	Statistics estimated on the input data and computed using the estimated parameters of the Normal distribution:
	Statistic	Data	Parameters
	Mean	1.10365	1.10365
	Variance	0.0791607	0.0786463
	Skewness (Pearson)	-0.426125	0
	Kurtosis (Pearson)	0.336225	0
	Kolmogorov-Smirnov test:
	D	0.071922
	p-value (Two-tailed)	0.384908
	alpha	0.05
	Test interpretation:
	H0: The sample follows a Normal distribution
	Ha: The sample does not follow a Normal distribution
	As the computed p-value is greater than the significance level alpha=0.05, one cannot reject the null hypothesis H0.
	Comparison between the observed and theoretical frequencies of Bliss transformed male sterility phenotypes of the HT352(T) x (HT352(N) x Borwo) population
	Histogram demonstrating distribution of Bliss transformed male sterility phenotypes of the HT352(T) x (HT352(N) x Borwo) population

## Sheet: Marker segregation 
Segregation pattern of skeleton markers located on the RIL F6: HT352 (N) x Borwo genetic map
Map position (cM)	Group 1A	Ind_1	Ind_111	Ind_119	Ind_128	Ind_9	Ind_19	Ind_28	Ind_37	Ind_49	Ind_64	Ind_87	Ind_101	Ind_2	Ind_112	Ind_120	Ind_129	Ind_10	Ind_21	Ind_29	Ind_38	Ind_51	Ind_65	Ind_88	Ind_103	Ind_3	Ind_113	Ind_121	Ind_12	Ind_22	Ind_30	Ind_39	Ind_52	Ind_74	Ind_89	Ind_105	Ind_4	Ind_114	Ind_122	Ind_14	Ind_23	Ind_31	Ind_40	Ind_53	Ind_75	Ind_93	Ind_106	Ind_5	Ind_115
0	4544739	1	0	1	0	1	0	1	0	0	0	1	1	1	0	0	0	1	0	1	0	0	0	0	0	1	0	0	1	0	0	1	0	0	0	1	1	1	1	0	1	0	0	0	1	0	0	1	0
19.588	3623361	0	1	0	1	0	1	1	1	1	1	1	0	0	1	1	1	1	0	0	-	1	1	1	1	0	1	1	0	0	1	0	1	1	1	-	0	1	0	1	1	0	0	1	0	1	0	0	1
27.995	3605515	0	1	0	1	0	1	1	0	1	1	1	0	0	1	1	1	1	0	-	1	1	1	1	-	0	1	1	0	0	1	0	1	1	1	1	0	1	0	1	1	0	1	1	0	1	0	0	1
39.745	4349618	1	1	0	1	0	1	1	0	1	1	1	0	1	1	1	1	1	-	0	1	0	1	1	-	0	1	1	0	0	1	0	1	1	1	1	0	1	0	1	1	1	0	1	0	1	1	-	1
59.819	4220658	1	0	1	0	1	0	0	1	0	0	0	1	1	0	0	0	1	0	1	0	0	0	0	0	0	0	0	1	0	1	0	0	1	0	1	1	-	0	0	0	0	0	0	1	0	0	0	0
64.641	4354050	1	0	1	0	1	0	0	1	0	0	0	1	1	0	0	0	1	0	1	1	0	0	0	0	1	0	0	1	1	1	1	0	1	0	1	1	1	1	0	0	0	0	0	1	0	0	0	0
66.709	3612111	0	1	0	1	-	1	1	0	1	1	1	0	0	1	1	1	1	1	0	0	1	1	1	1	0	1	1	0	0	0	0	1	0	1	-	0	0	0	1	1	1	1	1	0	1	1	1	0
70.025	8516140	0	1	0	1	0	1	1	1	1	1	1	0	0	1	1	1	1	0	0	0	1	1	1	1	0	1	1	1	-	0	0	1	0	1	1	0	0	0	1	1	1	1	1	0	1	1	1	0
73.778	10517454	1	0	1	0	1	0	0	-	0	0	1	1	1	0	0	1	0	1	0	1	0	0	0	0	1	0	0	0	0	1	-	0	1	0	1	1	1	0	0	0	0	0	0	1	0	0	0	1
74.95	4343106	1	0	1	0	1	0	0	1	0	1	1	1	1	0	0	1	0	1	0	1	0	0	0	0	1	0	0	0	0	1	1	0	1	0	1	1	1	0	0	0	0	0	0	1	0	0	0	1
76.775	30436100_6:G>C	1	0	1	0	1	0	0	1	0	1	1	1	1	0	0	1	0	1	0	1	0	0	0	0	1	0	0	0	0	1	1	0	1	0	-	1	1	0	0	0	0	0	0	0	0	0	0	1
77.377	3611621	0	1	0	1	0	1	1	-	1	0	0	0	0	1	1	0	1	0	1	0	1	1	1	1	-	1	1	1	1	0	0	1	0	1	1	0	0	1	1	1	0	1	1	1	0	1	1	0
77.674	3605930	0	1	0	1	0	1	1	-	1	0	0	0	0	1	1	0	1	0	1	0	1	1	1	1	0	1	1	1	-	0	0	1	0	1	-	0	0	1	1	1	0	1	1	1	-	1	1	0
78.327	8522254	0	-	0	1	0	1	1	1	1	0	0	0	0	1	1	0	1	0	-	0	1	1	-	1	0	1	0	-	0	0	0	-	0	1	-	0	0	1	1	-	0	1	-	1	1	1	1	0
81.803	85312660_51:A>G	1	0	1	0	1	1	0	-	0	0	1	1	1	0	0	1	0	1	0	1	0	1	0	0	1	0	-	0	1	1	-	0	1	0	-	1	1	0	0	1	1	0	0	0	0	0	0	1
82.405	11909577	1	0	1	0	1	1	0	0	1	0	1	1	1	0	0	1	0	1	0	1	0	1	0	0	1	0	1	0	1	1	-	0	1	0	1	1	1	0	0	1	1	0	0	0	0	0	0	1
83.327	43692610_8:A>G	1	0	1	0	1	1	0	-	1	0	1	1	1	0	0	1	0	1	0	1	0	1	0	0	1	0	-	0	1	1	0	0	1	0	-	1	1	0	0	1	1	0	0	0	0	0	0	1
85.19	3612292	0	1	0	1	0	0	1	1	0	1	0	0	0	1	1	0	1	0	1	0	1	0	1	1	0	1	0	1	0	0	-	1	0	1	-	0	0	1	1	0	0	1	1	1	1	1	1	0
89.626	4214801	1	0	0	0	1	0	0	1	1	0	1	1	1	0	0	1	0	1	0	1	0	-	0	0	1	0	1	0	0	1	-	0	1	0	1	1	1	0	0	1	1	0	0	0	0	0	0	1
	Group 1B
0	4363163	0	0	1	0	1	1	0	-	0	1	0	1	0	0	1	0	1	1	0	-	1	1	0	1	1	0	1	-	0	1	1	0	1	-	-	0	0	1	1	1	1	-	0	0	0	-	0	1
1.971	4352841	0	0	1	0	-	1	0	-	0	1	0	1	0	0	1	0	1	1	0	1	1	1	0	1	-	0	1	1	0	1	1	0	-	1	1	0	0	1	1	1	1	-	0	0	0	-	0	1
2.283	16329050	0	0	1	0	1	1	0	-	0	1	0	1	0	0	1	0	1	1	0	1	1	1	0	1	1	0	1	1	1	1	1	0	1	1	1	0	0	1	1	1	1	1	0	0	0	1	0	1
2.595	8519135	0	0	1	0	1	1	0	1	0	1	0	1	0	0	1	0	1	1	0	-	-	1	0	1	1	0	1	1	1	1	1	0	1	1	1	0	0	1	1	1	1	-	0	0	0	-	0	1
2.891	4219557	0	0	1	0	1	1	0	-	0	1	0	1	0	0	1	0	1	1	0	1	-	1	0	1	1	0	1	1	1	1	1	0	1	1	1	0	0	1	1	1	1	-	0	0	0	-	0	1
3.208	4215123	1	1	0	0	0	0	1	-	1	0	1	0	1	1	0	1	0	-	1	0	-	0	1	0	0	1	0	0	0	0	0	1	0	0	0	1	-	0	0	0	0	-	1	1	1	-	1	0
3.525	8515793	1	1	0	1	0	0	1	-	1	0	-	0	1	1	0	1	0	0	1	0	1	0	1	0	0	1	0	0	0	0	0	1	0	0	0	1	1	0	0	0	0	1	1	1	1	1	1	0
4.411	8535996	1	1	0	1	0	0	-	1	1	0	1	0	1	1	0	1	0	0	1	1	1	0	-	0	0	1	0	0	0	0	0	1	0	0	0	1	1	0	0	0	0	1	1	1	-	1	1	0
5.915	8522780	1	1	0	1	0	0	1	-	1	0	1	0	1	1	0	1	0	0	1	1	1	0	1	0	0	1	0	0	0	0	0	1	0	0	0	1	1	0	0	0	0	1	1	1	-	1	1	1
6.217	36042920_22:G>C	1	1	0	1	0	0	1	-	1	0	1	0	1	1	0	1	0	0	1	1	-	0	-	0	0	1	0	0	0	0	0	1	0	0	0	1	1	0	0	0	0	1	1	1	1	-	1	1
6.86	8515459	0	0	1	0	1	1	0	-	0	-	0	-	0	0	1	0	1	1	1	0	1	1	-	1	1	0	1	-	1	1	0	0	1	1	1	0	0	1	1	1	1	0	0	0	0	-	0	0
8.847	3616145	1	1	0	1	0	0	0	-	1	0	1	0	1	1	0	1	0	0	0	1	1	0	-	0	0	1	0	0	0	0	1	1	0	0	0	1	1	0	0	0	0	-	1	-	1	-	1	1
10.399	30464260_16:T>C	1	0	1	0	1	1	1	-	0	1	0	1	1	0	1	0	1	1	1	0	-	1	-	1	1	0	1	1	1	1	0	0	1	1	1	0	0	1	1	1	1	0	0	0	0	-	0	1
14.77	3619368	0	1	0	1	0	0	0	1	1	1	1	0	0	1	0	1	0	0	0	1	-	0	-	0	1	1	0	0	0	0	-	1	0	0	0	1	1	0	0	0	0	0	1	-	1	-	0	0
16.445	36052050_55:C>T	1	0	1	0	1	-	1	0	0	0	-	1	1	0	1	1	1	1	1	1	1	1	0	1	0	0	1	1	-	1	-	0	1	1	1	0	0	1	-	1	1	1	0	0	0	-	1	1
20.449	3619338	0	1	0	1	0	-	0	1	-	1	1	0	0	1	0	0	0	0	0	0	-	0	-	0	1	1	0	0	0	0	-	1	-	-	0	1	1	0	-	0	0	0	-	1	1	1	0	0
21.149	4345544	0	1	0	1	0	0	0	1	1	1	-	0	0	1	0	1	0	0	0	0	-	0	-	0	-	1	0	0	0	0	-	1	0	0	0	1	1	0	0	0	0	0	1	1	1	-	0	0
21.782	30456310_15:G>C	0	1	0	1	0	0	-	1	1	1	1	0	0	1	0	1	0	0	0	0	-	0	-	0	1	1	0	0	-	0	-	-	0	0	0	1	1	0	0	0	0	0	1	1	1	-	0	0
22.41	105151140_10:G>A	1	0	1	0	1	1	1	0	0	0	0	1	1	0	1	0	1	1	1	-	-	-	1	1	0	0	1	1	-	1	0	-	1	1	1	0	0	1	1	1	1	1	0	0	0	-	1	1
24.938	4340159	1	0	1	0	1	1	1	0	0	0	0	1	1	0	1	0	1	1	1	0	-	1	1	1	0	0	1	1	1	1	0	0	1	1	1	0	0	1	1	-	1	0	0	0	0	1	1	0
25.225	16329578	1	0	1	0	1	1	1	0	0	0	0	1	1	0	1	0	1	1	1	0	1	1	1	1	0	0	1	1	1	1	0	0	1	1	1	0	0	1	1	1	1	0	0	0	0	1	1	0
26.1	3612761	0	1	0	1	0	0	0	1	1	1	-	0	0	1	0	1	0	0	0	1	-	0	0	0	1	1	0	0	0	0	1	1	0	0	0	1	1	0	0	0	0	1	1	1	1	1	0	1
26.387	4352263	0	1	0	1	0	0	0	1	1	1	1	0	0	1	0	1	0	0	0	1	0	0	0	0	1	1	0	0	0	0	1	1	0	0	0	1	1	0	0	0	0	1	1	1	1	1	0	1
27.22	4346891	0	1	0	1	0	0	0	1	1	1	1	0	0	1	0	1	0	0	0	1	1	0	0	0	1	1	0	0	0	0	1	1	1	0	0	1	1	0	0	0	0	1	1	1	1	1	0	1
28.356	8521022	0	1	0	1	0	-	0	1	1	1	1	0	0	1	0	1	0	0	0	1	1	0	0	0	1	1	0	0	0	0	1	1	1	0	0	1	1	0	0	0	0	1	1	1	1	1	0	1
30.424	4344950	0	1	0	1	0	0	0	1	1	1	-	0	0	1	0	1	0	0	1	1	1	0	0	0	1	1	0	0	0	0	1	1	1	0	0	1	1	1	0	0	1	1	1	1	-	1	0	1
32.411	3619432	0	1	0	1	0	0	0	1	1	1	0	0	0	1	0	1	0	0	1	1	-	0	0	0	1	1	0	0	0	0	1	1	1	0	0	1	1	-	0	0	1	1	1	1	1	1	0	1
33.059	43615270_39:A>G	0	1	0	1	0	1	0	1	1	1	0	0	0	1	0	1	0	0	1	1	-	0	0	0	1	1	0	0	0	0	1	1	1	0	0	-	1	-	0	0	1	1	1	1	1	-	0	1
33.356	4366235	0	1	0	1	0	1	0	1	1	1	0	0	0	1	0	1	0	0	1	1	1	0	0	0	1	1	0	0	0	0	1	1	1	0	0	1	1	0	0	0	1	1	1	1	1	1	0	1
34.2	3613530	0	1	0	1	0	1	0	1	1	1	0	0	0	1	0	1	0	0	1	1	1	0	0	0	1	1	0	0	0	0	1	1	1	0	0	1	1	1	0	0	1	1	1	1	1	1	0	1
36.862	3616228	0	1	0	1	1	1	0	1	1	0	0	0	0	1	0	1	0	0	1	1	1	0	0	0	1	1	0	0	0	0	1	1	1	0	0	-	1	1	0	0	1	1	1	1	1	1	0	1
37.174	3615470	0	1	0	1	1	1	0	1	-	0	0	0	0	1	0	1	0	0	1	-	1	0	0	0	1	1	0	0	0	0	-	-	1	0	0	1	1	1	0	0	-	1	-	1	1	0	0	-
37.481	4556874	1	0	1	0	0	0	1	0	0	1	1	1	1	0	1	0	1	1	0	0	0	1	1	1	0	0	1	1	1	1	0	0	0	1	1	0	0	0	1	1	0	0	0	0	0	1	1	0
38.052	4363233	1	0	1	0	0	0	1	0	0	1	1	1	1	0	1	0	1	1	0	0	0	1	1	1	0	0	1	1	-	1	0	0	0	1	1	0	0	0	1	1	0	0	0	0	0	-	1	0
38.639	36169920_8:C>A	0	1	0	1	1	1	0	1	1	0	0	0	0	1	0	1	0	0	1	1	1	0	0	0	1	1	0	0	1	0	1	1	1	0	0	1	1	1	0	0	1	1	1	1	1	-	0	1
38.936	4560055	1	0	1	0	0	0	-	0	0	1	1	1	1	0	1	0	1	1	0	0	0	1	1	1	0	0	1	1	0	1	0	0	0	1	1	0	0	0	1	1	0	0	0	0	1	1	1	0
39.523	4372797	1	0	1	0	0	0	1	0	0	1	1	0	1	0	1	0	1	1	0	0	0	1	1	1	0	0	1	1	0	1	0	0	0	1	1	0	0	0	1	1	0	0	0	0	1	1	1	0
39.809	30414730_55:A>T	0	1	0	1	1	1	0	1	1	0	0	1	0	1	0	1	0	0	1	1	1	0	0	0	1	1	0	0	1	0	1	1	1	0	0	1	1	1	0	0	1	1	1	1	0	0	0	1
40.096	4363402	1	0	1	0	0	0	1	0	0	1	1	0	1	0	1	0	1	1	0	0	0	1	1	1	0	0	1	1	0	1	0	0	0	1	1	0	0	0	1	1	0	0	0	0	-	1	1	0
40.698	4218666	1	0	1	0	0	0	1	0	-	1	1	0	1	0	1	0	1	1	0	0	0	1	1	1	-	0	1	1	0	1	0	0	0	1	1	0	0	0	0	1	0	0	0	0	1	1	1	-
41.295	8518938	1	0	1	0	0	0	-	0	0	1	1	0	1	0	1	0	0	1	0	0	0	1	1	1	-	0	1	1	0	1	0	0	0	1	1	0	0	0	0	1	0	0	0	0	1	1	1	0
42.176	30477990_55:C>T	1	0	1	0	0	0	1	0	0	1	1	0	1	0	1	0	0	1	0	0	0	1	1	1	0	0	1	-	-	1	0	0	0	1	1	0	0	0	0	1	0	0	0	0	1	1	1	0
42.798	105165760_16:G>C	0	1	0	1	1	1	0	1	1	0	-	1	0	1	0	1	1	0	1	1	1	0	0	0	1	1	0	-	-	0	1	-	-	0	0	1	1	1	1	0	-	1	1	-	0	0	0	1
43.115	4219675	0	1	0	1	1	1	0	1	1	0	0	1	0	1	0	1	1	0	1	1	1	0	0	0	1	1	0	1	0	0	1	1	1	0	0	1	1	1	1	0	1	1	1	1	0	0	0	0
45.037	8519411	1	0	1	0	0	0	1	0	0	1	1	0	1	0	1	0	0	1	0	0	0	-	1	1	-	0	1	-	0	1	0	0	0	1	1	0	0	0	0	1	0	0	0	0	1	1	1	1
45.639	4219987	1	0	1	0	0	0	1	0	0	1	1	0	1	0	1	0	0	1	0	0	0	1	1	1	1	0	1	-	1	1	0	0	0	1	1	0	0	0	0	1	0	0	0	0	1	1	1	0
46.832	4568041	1	0	1	0	0	0	1	0	0	1	1	0	1	0	1	0	0	1	0	0	0	1	1	1	-	0	1	1	1	1	0	0	0	1	1	0	0	0	0	1	0	0	0	0	1	-	0	0
47.424	4213609	1	0	1	0	0	0	1	0	0	1	1	0	1	0	1	0	0	1	0	0	0	1	1	1	1	0	1	1	0	1	0	0	0	1	1	0	0	0	0	1	0	0	0	0	1	0	0	0
48.294	4215102	1	0	1	0	0	0	1	0	0	1	1	0	1	0	1	0	0	1	0	0	0	1	1	1	1	0	1	1	1	1	0	0	0	1	0	0	0	0	0	1	0	0	0	0	1	0	0	0
48.876	4361178	1	0	1	0	0	0	1	0	0	1	-	1	1	0	1	0	0	1	0	0	0	1	1	1	-	0	1	1	1	1	0	0	0	1	0	0	0	0	0	1	0	0	0	0	1	0	0	0
49.163	4568731	1	0	1	0	0	0	1	0	0	1	-	1	1	0	1	0	0	1	0	0	0	1	1	-	1	0	1	1	1	1	0	0	0	1	0	0	0	0	0	1	0	0	0	0	1	0	0	0
50.382	1000717920_20:G>A	1	0	1	0	0	0	1	0	0	1	1	1	1	0	1	0	0	1	0	0	0	1	1	1	-	0	1	-	1	1	0	0	0	1	0	0	0	0	0	1	0	0	0	0	1	0	0	0
50.674	8533641	0	1	0	1	1	1	0	1	1	0	0	0	0	1	0	1	1	0	1	1	1	0	0	0	1	1	0	-	0	0	1	1	1	0	1	1	1	1	1	0	1	1	1	1	0	1	1	1
51.544	3610642	0	1	0	1	1	1	0	1	1	0	0	0	0	1	0	1	1	0	-	1	1	0	0	0	0	1	0	-	0	0	-	1	1	0	1	1	1	1	1	0	1	1	1	1	0	1	1	1
52.414	8517626	0	1	0	1	1	1	0	1	1	0	0	0	0	1	0	1	1	0	1	1	1	0	0	0	0	1	0	1	0	0	1	1	1	0	1	1	1	1	1	0	1	1	1	1	0	1	1	1
52.7	8517469	0	1	0	1	1	1	0	1	1	0	0	0	0	1	0	1	1	0	1	1	1	0	0	0	0	1	0	-	0	0	1	1	1	0	1	1	1	1	1	0	1	1	1	1	0	1	1	1
53.57	4346607	1	0	1	0	0	0	1	0	0	1	1	1	1	0	1	0	0	1	0	0	0	1	1	1	1	0	1	1	1	1	0	0	0	1	0	0	0	0	0	1	0	0	0	0	1	0	0	0
54.435	4562810	1	0	1	0	0	0	1	0	0	1	1	1	1	0	1	0	0	1	0	0	0	1	1	1	1	0	1	1	-	1	0	0	0	1	0	0	0	0	0	1	0	0	0	0	1	0	0	0
54.737	105140940_28:C>G	1	0	1	0	0	0	1	0	0	1	1	1	1	0	1	0	0	1	0	0	0	-	1	1	1	0	1	1	-	1	0	0	0	1	0	0	0	0	0	1	0	0	0	0	1	0	0	0
55.36	36124160_8:C>G	1	0	1	0	0	0	1	0	0	1	1	1	1	0	1	0	0	1	0	0	0	0	1	1	1	0	1	-	1	1	0	0	0	1	0	0	0	0	0	1	0	0	0	0	1	0	0	0
56.281	4344301	1	0	1	0	-	0	1	0	0	1	1	1	1	0	1	0	0	1	0	0	0	0	1	1	1	0	1	-	1	1	0	0	0	1	0	0	0	0	0	1	0	0	0	0	1	0	0	0
56.914	3611999	1	0	1	0	0	0	-	0	0	1	-	1	1	0	1	0	0	1	0	0	0	0	1	1	1	0	1	-	-	1	0	0	0	0	0	0	0	0	0	1	0	0	0	0	1	0	0	0
57.226	8516652	0	1	0	1	1	1	0	1	1	0	0	0	0	1	0	1	1	0	1	1	1	1	0	0	0	1	0	-	0	0	1	1	1	1	1	1	1	1	1	0	1	1	1	1	0	1	1	1
57.518	8519748	0	1	0	1	1	1	0	1	1	0	0	0	0	1	0	1	1	0	1	-	1	1	0	0	0	1	0	-	0	0	1	1	1	1	1	1	1	1	1	0	1	1	1	1	0	1	1	1
58.985	3624289	0	1	0	1	1	1	0	1	1	0	0	0	0	1	0	1	1	0	1	1	0	1	1	0	0	1	0	1	0	0	1	1	1	1	1	0	1	1	1	0	1	1	1	1	1	1	0	1
59.262	4357402	0	1	0	1	1	1	0	1	1	0	0	0	0	1	0	1	1	0	1	1	0	1	1	0	0	1	0	1	0	0	1	1	1	1	1	0	1	1	1	0	1	1	1	1	1	1	0	1
60.106	8520912	0	1	0	1	1	1	0	1	1	0	0	0	0	1	0	1	1	0	1	1	0	1	1	0	0	1	0	1	0	0	1	1	1	1	1	0	1	1	1	0	1	1	1	1	1	1	1	1
62.74	3604382	0	1	0	1	1	1	0	1	1	0	0	0	0	1	0	1	1	0	1	1	0	1	1	0	0	1	0	1	0	0	1	1	1	1	1	0	1	0	1	0	1	1	1	1	1	1	1	1
64.939	36169350_24:G>A	0	1	0	-	1	1	0	1	1	1	0	1	0	1	0	1	1	0	1	1	0	1	1	0	0	1	0	1	0	0	1	1	1	1	1	0	1	0	1	1	1	1	1	1	1	1	-	1
65.256	3624097	1	0	1	-	0	0	1	0	0	0	-	0	1	0	1	0	0	1	0	0	1	0	0	1	1	0	1	0	1	1	0	0	0	0	0	-	0	1	-	0	0	0	0	0	0	0	-	0
66.193	3607167	1	0	1	1	0	0	1	0	0	0	1	0	1	0	1	0	0	1	0	0	1	0	0	1	1	0	1	0	1	1	0	0	0	0	0	1	0	1	0	0	0	0	0	0	0	0	1	0
66.49	30432240_24:T>C	1	0	1	-	0	0	1	0	0	0	1	0	1	0	1	0	0	1	0	0	1	0	0	1	1	0	1	0	1	1	0	0	0	0	0	1	0	1	0	0	0	0	0	0	0	0	-	0
68.053	3607740	0	1	0	1	1	1	0	1	1	1	0	1	0	1	0	1	1	0	1	1	0	1	1	0	0	1	0	1	0	0	-	1	1	1	1	0	1	0	1	1	1	1	-	1	1	1	1	1
68.959	4213424	0	1	0	1	1	1	0	1	1	1	0	1	0	0	0	1	1	0	1	1	0	1	1	0	0	1	0	1	0	0	1	1	1	1	1	1	1	0	1	1	1	1	1	1	1	1	1	1
69.907	4202309	0	1	0	1	1	0	0	1	1	1	0	-	0	0	0	1	1	0	1	1	0	-	1	0	0	1	0	1	0	0	1	1	-	1	1	1	1	0	1	1	1	1	1	1	1	1	1	1
70.886	30469040_51:T>C	1	0	1	-	0	1	1	0	0	0	1	0	1	1	1	0	0	1	0	0	1	0	0	1	0	0	1	0	-	1	0	0	0	0	0	0	0	1	0	0	0	0	0	0	0	0	0	0
71.534	8514722	1	0	1	-	0	-	1	0	0	0	1	0	1	1	1	0	0	-	0	0	1	0	0	1	0	0	1	0	-	1	0	0	0	0	0	0	0	1	0	0	0	0	0	0	0	0	0	0
73.837	3615621	1	0	1	0	0	1	-	0	0	0	0	0	1	1	1	0	0	1	0	0	1	0	0	1	0	0	1	0	0	1	0	0	0	0	0	0	0	1	0	0	0	0	0	0	0	0	0	0
76.56	30409970_5:T>C	1	-	1	1	0	1	1	0	0	0	1	0	1	1	1	0	0	0	0	0	1	0	0	1	0	0	1	0	-	1	0	0	0	0	0	0	0	1	0	-	0	0	0	0	0	0	0	0
81.182	4551267	1	0	1	1	1	1	1	0	0	0	0	0	1	1	1	0	0	0	1	0	1	-	0	1	0	0	1	0	0	1	0	0	0	0	0	0	0	1	0	0	0	0	0	0	0	0	0	0
83.727	30448000_39:A>G	1	0	1	1	1	1	1	0	0	0	0	0	1	1	1	0	0	0	1	0	1	0	0	1	0	0	1	0	0	1	0	0	0	0	0	0	0	0	0	0	1	0	0	0	0	0	0	0
86.047	30412210_39:G>C	0	0	1	1	1	1	1	0	1	0	0	0	0	1	1	1	0	0	1	0	1	0	0	1	0	0	0	0	-	1	0	0	0	0	0	0	0	0	0	0	-	0	0	0	0	0	0	0
96.901	8534029	0	0	0	1	1	-	1	0	1	0	0	0	0	0	0	1	0	0	0	0	1	0	0	1	0	0	0	0	0	1	0	-	0	0	0	1	0	0	0	1	-	0	1	1	0	0	1	0
97.529	4207119	0	0	0	1	1	1	1	0	-	0	0	0	0	0	0	1	0	0	0	0	1	-	0	1	0	0	0	0	0	1	0	1	0	0	0	1	0	0	0	1	-	0	1	1	0	0	1	0
98.203	105088580_64:T>G	1	1	1	0	0	0	0	1	0	1	1	1	-	1	1	0	1	-	1	1	0	1	1	0	1	-	1	1	1	0	-	-	-	1	1	0	1	1	1	0	1	1	0	0	1	1	0	1
98.54	4353387	1	1	1	0	0	0	-	1	0	1	1	1	1	1	1	0	1	1	1	1	0	1	-	0	1	1	1	1	-	0	1	-	-	1	1	0	1	1	1	0	1	1	0	0	1	1	0	1
99.928	105145290_10:C>T	1	1	1	0	0	0	0	1	0	-	-	1	1	1	1	0	1	-	1	1	0	1	1	0	1	1	1	1	-	1	1	1	1	1	1	-	1	1	1	0	1	1	0	0	1	1	0	1
100.28	4214708	1	1	1	0	0	0	0	-	0	1	-	1	1	1	1	0	1	-	1	-	0	1	1	0	1	1	1	1	-	1	1	1	-	-	1	0	1	1	1	0	0	1	0	0	1	1	0	1
103.137	10516681	0	0	0	1	1	1	1	0	1	0	0	0	0	0	0	1	0	1	0	0	1	0	0	1	0	0	0	0	1	1	0	0	0	0	0	1	0	0	0	1	1	0	1	1	0	0	1	0
104.341	4549556	0	0	0	1	1	1	1	0	1	0	0	0	0	0	0	1	0	1	0	0	1	0	0	1	0	0	0	0	1	1	0	0	0	0	0	1	0	0	0	-	-	0	1	1	0	0	1	0
104.974	30474240_20:T>C	1	1	1	-	0	0	0	1	0	1	1	1	1	1	1	0	1	0	1	1	0	1	1	0	1	1	1	1	-	0	1	1	1	1	1	0	1	1	1	0	-	1	0	0	1	1	0	1
109.037	4214606	0	0	0	0	1	1	1	0	1	0	0	0	0	0	0	1	0	1	1	0	1	0	-	1	0	0	1	0	-	1	0	0	0	0	0	1	0	0	0	1	1	-	1	1	1	1	1	0
109.344	144774050_35:C>A	0	0	0	-	1	1	1	0	1	0	0	0	0	0	0	1	0	1	1	0	1	0	1	1	0	0	1	0	1	1	0	0	0	1	0	1	0	0	0	1	1	-	1	1	1	1	1	-
109.961	4217648	0	0	0	0	1	1	1	0	0	0	0	0	0	0	0	1	0	1	1	0	1	0	1	1	0	0	1	0	1	1	0	0	0	1	0	1	0	0	0	1	1	0	1	1	1	1	1	0
110.258	8518813	0	0	0	0	1	1	1	0	0	0	0	0	0	0	0	1	0	1	1	0	1	0	1	1	0	0	1	0	1	1	0	0	0	1	0	1	0	0	0	1	1	0	1	1	1	1	1	0
110.565	4547530	1	1	1	1	0	0	0	1	-	1	-	1	1	1	1	0	1	0	0	1	0	1	0	0	1	1	0	1	0	0	1	1	1	0	1	0	1	1	1	0	0	1	0	0	0	0	0	1
113.433	16329282	1	1	1	1	0	0	0	1	0	0	1	1	1	1	1	0	1	0	0	1	0	1	0	0	1	1	0	1	0	0	1	1	1	0	1	0	1	1	1	0	0	1	-	0	0	0	0	1
113.72	8535798	1	1	1	1	0	0	0	1	0	0	1	1	1	1	1	0	1	0	0	1	0	1	0	0	1	1	0	1	0	0	1	1	1	0	1	0	1	1	1	0	0	1	0	0	0	0	0	-
114.017	4216877	1	1	1	1	0	0	0	-	0	0	1	1	1	1	1	0	1	0	0	1	0	-	0	0	1	1	0	1	0	0	-	1	1	0	1	0	1	1	1	0	0	-	0	0	0	0	0	1
114.954	8538692	0	0	0	0	1	1	1	0	1	1	0	0	0	0	0	1	0	1	1	0	1	0	1	1	0	0	1	0	1	1	0	0	0	1	0	1	0	0	0	1	1	0	1	1	1	1	1	0
115.246	4365069	0	0	0	0	1	1	1	0	1	-	0	0	0	0	0	1	0	1	1	0	1	0	1	1	0	0	1	0	1	1	0	0	0	1	0	1	0	0	0	1	1	0	1	1	1	1	1	0
116.835	3608467	0	0	0	0	-	1	1	0	1	1	0	0	0	0	1	1	0	1	-	0	1	0	1	1	0	0	1	0	0	1	0	0	0	1	0	1	0	0	0	1	1	0	-	-	1	1	1	0
117.489	3608857	0	1	0	0	1	1	1	0	-	1	0	0	0	0	1	1	0	1	1	0	1	-	1	1	0	0	1	0	-	1	0	0	0	1	0	0	0	0	0	1	1	0	1	1	1	1	-	0
118.106	3047289	0	1	0	0	-	1	1	0	1	1	0	0	0	0	1	1	0	1	1	0	1	0	1	1	0	0	1	0	-	1	0	0	0	1	0	0	0	0	0	1	1	0	1	1	1	1	1	0
119.315	4203018	0	1	0	0	1	1	1	0	1	1	0	0	0	0	1	1	0	1	1	0	1	0	1	1	0	0	1	0	1	1	0	0	0	1	0	0	0	0	0	1	1	0	1	1	1	-	1	0
120.809	10511709	0	1	0	0	1	1	1	0	1	1	0	0	0	0	1	1	0	1	1	0	1	0	1	1	0	0	1	0	1	1	0	0	0	1	0	0	0	0	1	1	1	0	1	1	1	1	1	0
121.447	43681990_7:G>A	0	1	0	0	1	1	1	0	1	-	0	0	0	0	1	1	0	1	1	0	1	0	-	1	0	0	1	0	-	-	0	-	0	-	0	0	0	0	1	1	1	0	1	1	1	1	1	0
122.095	3604152	1	0	1	1	0	0	0	1	0	0	-	1	1	1	0	0	1	0	0	1	0	1	0	0	1	1	0	1	0	0	1	1	1	0	-	1	1	1	1	0	0	1	-	0	0	0	0	1
122.412	4339204	1	0	1	1	0	-	0	1	0	0	1	1	1	0	0	0	1	0	0	1	0	1	0	0	1	1	0	1	0	0	1	1	1	0	1	1	1	1	-	0	0	1	0	0	0	0	0	1
	Group 1R
0	3604706	0	1	0	0	0	1	0	1	1	0	0	0	0	1	1	0	0	1	1	1	0	0	1	0	1	1	0	0	1	0	1	0	1	-	0	1	-	0	1	1	0	1	0	1	1	1	0	0
3.771	1001595410_47:C>T	0	1	0	0	0	1	0	-	1	1	0	0	0	1	0	0	0	1	1	1	0	0	-	0	1	1	0	0	1	0	1	0	1	1	-	1	-	0	-	1	0	1	0	1	1	1	1	0
4.398	3620898	1	0	1	1	1	0	1	1	0	0	1	1	1	0	1	1	1	0	0	0	1	1	1	1	0	0	1	1	0	1	0	1	0	1	1	0	1	1	1	0	1	0	1	0	0	0	0	1
4.975	3623987	1	0	1	1	1	0	1	1	0	0	1	1	1	0	1	1	1	0	0	0	1	1	0	1	0	0	1	1	0	-	0	1	0	1	1	0	1	1	-	0	1	0	1	0	0	0	0	1
6.168	4213783	1	0	1	1	1	0	1	1	0	0	1	1	1	0	1	1	1	0	0	0	1	1	0	1	0	0	1	-	0	1	0	1	0	1	1	0	1	1	1	0	1	0	1	0	0	0	0	1
7.361	8519057	0	1	0	0	0	1	0	1	1	1	0	0	0	1	0	0	0	1	1	1	0	0	1	0	1	1	0	1	1	0	1	0	1	-	0	1	0	0	1	1	0	1	0	1	1	1	1	0
8.247	8519184	0	1	0	0	0	1	0	1	1	1	0	0	0	1	0	0	0	1	1	1	0	0	1	0	1	1	0	1	0	0	1	0	1	-	0	1	0	0	-	1	0	1	0	1	1	1	1	0
11.688	3623477	0	1	1	0	0	1	0	1	1	1	0	0	0	0	0	0	0	1	1	1	0	0	1	0	1	0	0	-	1	0	1	0	1	0	0	1	0	0	0	1	0	1	0	1	0	1	1	0
11.985	8537943	0	1	1	0	0	1	0	-	1	1	0	0	0	0	0	0	0	1	1	1	0	0	1	0	1	0	0	1	-	0	1	0	1	0	0	1	0	0	0	1	0	-	0	1	0	1	1	0
12.607	3619860	1	0	0	1	1	0	1	1	0	0	1	1	1	1	1	1	1	0	0	0	1	1	-	1	1	1	1	1	0	1	0	1	0	1	1	0	1	1	1	0	1	0	1	0	1	0	0	1
13.24	4349490	1	1	0	1	1	0	1	1	0	0	1	1	1	1	1	1	1	0	0	0	1	1	1	1	1	1	1	-	0	-	0	-	0	1	1	0	-	1	1	0	-	0	1	0	1	0	0	1
29.397	4553861	0	1	0	1	0	0	1	1	0	0	1	1	0	1	0	1	1	0	0	0	1	1	0	1	-	1	0	1	0	1	0	1	0	0	1	0	1	1	1	1	0	0	1	0	0	0	1	1
29.963	3040558	0	1	0	1	0	0	1	1	0	1	1	1	0	1	0	1	1	0	0	0	1	1	0	1	0	1	0	1	0	1	0	1	0	0	1	0	1	1	1	1	0	0	1	0	0	0	1	1
31.088	4347154	0	1	0	1	0	0	1	1	0	1	1	1	0	1	0	1	1	0	0	0	1	1	0	1	0	1	0	1	0	1	0	1	0	0	1	0	1	1	1	1	0	0	1	0	0	0	1	1
31.922	4552598	0	1	0	1	0	0	1	1	0	1	1	1	0	1	0	1	1	0	0	0	1	1	0	1	0	1	0	1	0	1	0	1	0	0	1	0	1	1	1	1	0	0	1	0	0	0	1	1
32.203	4363917	0	1	0	1	0	0	1	-	0	1	1	1	0	1	0	1	1	0	0	0	1	1	0	1	0	1	0	1	0	1	0	1	0	0	1	0	1	1	1	1	0	0	1	0	0	0	1	1
32.806	30415130_36:T>C	0	1	0	1	0	0	1	-	0	1	1	1	0	1	0	1	1	1	0	0	1	1	0	1	0	1	0	1	-	-	0	1	0	0	1	0	1	1	1	1	0	0	1	0	0	0	1	1
33.102	11911785	0	1	0	1	0	0	1	-	0	1	1	1	0	1	0	1	1	1	0	0	1	1	0	1	0	1	0	1	0	1	0	1	0	0	1	-	1	1	1	1	0	0	1	0	0	0	1	1
33.684	4562598	0	1	0	1	0	0	1	1	0	1	1	1	0	1	0	1	1	1	0	0	1	1	0	0	0	1	1	1	0	1	0	1	0	0	1	0	1	1	1	1	0	0	1	0	0	0	1	1
33.966	3610458	0	1	0	1	0	0	1	1	0	1	1	1	0	1	0	1	1	1	0	0	1	1	0	0	0	1	1	1	0	1	0	1	0	0	1	0	1	1	1	1	0	0	1	0	0	0	1	1
35.47	10516276	0	1	0	1	0	0	1	1	0	1	1	1	0	1	0	1	1	1	0	0	1	1	0	0	0	1	1	1	-	1	1	1	0	0	1	-	1	1	1	1	0	1	1	0	0	0	-	1
36.072	4203614	0	1	0	1	0	0	1	-	0	1	1	1	0	1	0	1	1	1	0	0	1	1	0	0	0	1	1	1	0	1	1	1	0	0	1	0	1	1	1	1	0	1	1	0	0	0	1	1
36.649	4547112	0	1	0	1	0	0	1	1	0	1	1	1	0	1	0	1	1	1	0	0	1	1	0	0	0	1	1	1	0	1	1	1	0	0	0	0	1	1	1	1	0	1	1	0	0	0	1	1
37.236	10520991	0	1	0	1	0	0	1	1	0	1	1	1	0	1	0	1	1	1	0	0	1	1	0	0	0	1	1	1	0	1	1	1	-	0	0	0	1	1	1	1	0	1	1	0	0	0	-	1
38.147	8517358	0	0	0	1	0	0	1	1	0	1	1	1	0	1	0	1	1	1	0	0	1	1	0	0	0	1	1	1	0	1	1	1	0	0	-	0	-	1	1	1	0	1	1	0	0	0	-	1
38.449	36103850_8:C>T	1	1	1	0	1	1	0	-	1	1	0	0	1	0	1	0	0	0	1	1	0	0	1	1	1	0	0	0	1	-	0	0	1	1	1	1	0	0	0	0	1	0	0	1	1	1	0	0
39.35	8519009	1	1	1	0	1	1	0	1	1	1	0	0	1	0	1	1	0	0	1	1	0	0	1	1	1	0	0	0	1	0	0	0	1	1	1	1	0	0	0	0	1	1	0	1	1	1	1	0
39.916	8519275	1	1	0	0	1	1	0	1	1	1	0	0	1	0	1	1	0	0	1	1	0	0	1	1	1	0	0	0	1	0	0	0	1	1	1	1	0	0	0	0	1	1	0	1	1	1	1	0
41.357	4366716	1	1	0	0	1	1	0	1	1	1	0	0	1	0	1	1	0	0	1	1	0	0	1	1	1	0	0	0	1	0	0	0	1	1	1	1	0	0	0	0	1	-	0	1	1	1	1	0
41.649	3609498	1	1	0	0	1	1	0	-	1	1	0	0	1	0	1	1	0	0	1	1	0	0	1	1	1	0	0	0	1	0	0	0	1	1	1	1	0	0	0	0	1	1	0	1	1	1	1	0
42.55	3605998	0	0	1	1	0	0	1	1	0	0	1	1	0	1	0	0	1	1	0	0	1	1	0	0	0	1	1	1	0	1	1	1	0	0	0	0	1	1	1	1	0	1	1	0	0	0	0	1
43.137	8510256	0	0	1	1	0	0	-	1	0	0	1	1	0	1	0	0	1	1	0	0	1	1	0	0	0	1	1	1	0	1	1	1	0	0	0	0	1	1	1	1	0	1	1	0	0	0	0	1
43.713	4347465	0	0	1	1	0	0	1	1	0	0	1	1	0	1	0	0	1	1	0	0	1	1	0	0	0	1	1	1	1	1	1	1	0	0	0	0	1	1	1	1	0	1	1	0	0	0	0	1
46.165	4349664	0	0	1	1	0	1	1	1	0	0	1	1	0	1	1	0	1	1	0	1	1	1	0	0	0	1	1	1	0	1	1	1	0	0	0	0	1	1	1	1	0	1	1	0	0	0	0	-
47.045	4342116	0	0	1	1	0	1	1	1	0	0	1	1	0	1	1	0	1	1	0	1	1	1	0	0	0	1	1	1	1	1	1	1	0	0	0	0	1	1	1	1	0	1	1	0	0	0	0	1
47.632	3043998	0	0	1	1	0	1	1	-	-	0	1	1	0	1	1	0	1	1	0	1	1	1	0	0	0	1	1	1	-	1	1	-	0	0	0	0	1	1	1	1	0	1	1	0	0	0	0	1
48.877	43678030_37:T>C	0	0	1	1	0	-	1	-	1	0	1	1	0	1	1	-	1	1	0	1	1	1	0	0	0	1	1	1	1	1	1	1	0	0	0	0	1	1	1	1	0	1	1	0	0	1	0	1
49.479	8533691	1	1	0	0	-	1	0	-	0	1	0	0	1	0	0	1	0	0	1	0	0	0	1	1	1	0	0	0	0	0	0	0	1	1	1	1	0	0	0	0	1	0	0	1	1	0	1	0
52.528	10516823	1	1	0	0	0	1	0	-	0	1	0	0	1	0	0	1	0	1	1	0	0	0	1	1	1	0	0	0	0	1	0	0	1	1	1	1	0	1	0	0	1	0	0	1	-	0	1	0
53.12	4357932	1	1	0	0	0	-	0	1	0	1	0	0	1	0	0	1	0	1	1	0	0	0	1	1	1	0	0	0	0	1	0	0	1	1	-	1	0	1	0	0	1	0	0	1	1	0	1	0
54.329	8533411	0	0	1	1	1	1	1	1	1	0	1	1	0	1	1	0	1	0	0	1	1	1	0	0	0	1	1	1	1	0	1	1	0	0	1	0	1	0	1	1	0	1	1	0	0	1	0	1
55.219	4347296	0	0	0	1	1	-	1	-	1	0	1	1	0	1	1	0	1	0	0	1	1	1	0	0	0	1	1	1	1	0	1	1	0	0	-	0	1	0	1	1	0	1	1	0	0	1	0	1
56.713	4345684	0	0	0	1	1	1	0	1	1	0	1	1	0	1	1	0	1	0	0	1	1	1	0	0	0	1	1	1	1	0	1	1	0	0	1	0	1	1	1	1	0	1	1	0	0	1	0	1
57.3	4345387	0	0	0	1	1	-	0	-	1	0	1	1	0	1	1	0	1	0	0	1	1	1	0	0	0	1	0	1	1	0	1	1	0	0	-	0	1	1	1	1	0	1	1	0	0	1	0	1
57.592	3607121	1	1	1	0	0	1	1	1	0	1	0	0	1	0	0	1	0	1	1	0	0	0	1	1	1	0	0	0	0	1	0	0	1	1	-	1	0	0	0	0	1	0	0	1	1	0	1	0
58.832	3615379	1	-	1	0	0	1	-	1	0	1	0	0	1	0	0	1	0	1	1	0	0	0	1	1	1	0	0	0	0	1	0	0	1	1	-	1	0	0	0	0	1	0	0	1	1	0	1	0
59.465	42141860_58:G>T	1	-	1	0	0	-	1	-	0	1	0	0	1	0	0	1	0	1	1	0	0	0	1	1	1	0	0	0	-	1	0	0	1	1	0	1	0	0	0	0	1	0	0	1	1	0	1	0
59.767	4209267	0	1	0	1	1	1	0	-	1	0	1	1	0	1	1	0	1	0	0	1	1	1	0	0	0	1	1	1	1	0	1	1	0	0	1	0	1	1	1	1	0	1	1	0	0	-	0	1
60.991	3611436	0	-	0	1	1	1	0	-	1	0	1	1	0	1	1	0	1	0	0	1	1	1	0	0	0	1	1	1	-	0	1	1	0	0	-	0	1	1	-	1	0	1	1	0	0	1	0	1
61.599	42023930_19:G>C	0	1	0	1	1	1	0	-	1	0	1	1	0	1	1	0	1	0	0	1	1	1	0	0	0	1	1	1	1	0	1	1	0	-	-	0	1	1	1	1	0	1	1	0	0	1	0	1
61.905	3614709	1	0	1	0	0	-	1	-	0	1	0	0	1	0	0	1	0	1	1	0	0	0	1	1	-	0	0	0	0	1	0	0	1	-	-	1	0	0	0	0	1	0	0	1	1	0	1	0
62.217	4356010	0	1	0	1	-	-	0	-	1	0	1	1	0	1	1	0	1	0	0	1	1	1	0	0	0	1	1	1	-	0	1	1	0	0	-	0	1	1	1	-	0	1	1	0	0	1	0	1
63.134	105195630_46:C>G	1	0	1	0	1	-	1	1	0	1	0	0	1	0	0	1	0	1	1	0	0	0	1	1	1	0	0	0	0	1	-	0	1	1	-	-	0	0	0	0	1	0	0	1	1	0	1	0
63.431	4371490	0	1	0	1	0	-	0	-	1	0	1	1	0	1	1	0	1	0	0	1	1	1	0	0	0	1	1	1	-	0	1	1	0	0	1	1	1	1	1	1	0	1	1	0	0	1	0	1
63.717	4343514	0	1	0	1	0	1	0	1	1	0	1	1	0	1	1	0	1	0	1	1	1	1	0	0	0	1	1	1	1	0	1	1	0	0	1	1	1	1	1	1	0	1	1	0	0	1	0	1
65.185	10497843	0	1	0	1	0	1	0	1	1	0	1	1	0	0	1	0	1	0	1	1	1	0	0	0	0	1	1	1	1	0	1	1	0	0	1	1	1	1	1	1	0	1	1	0	0	1	0	-
66.414	3605707	1	0	1	0	1	-	0	1	0	1	0	0	1	0	0	1	0	1	0	0	0	1	1	1	1	0	0	0	0	1	0	0	1	-	-	0	0	0	0	0	1	0	0	1	-	0	1	0
67.336	8514681	1	0	1	0	1	-	0	1	0	1	0	0	1	0	0	1	0	1	0	0	0	1	1	1	1	0	0	0	0	1	0	0	1	1	1	0	0	0	0	0	1	0	0	1	1	0	1	0
67.918	4342661	1	0	1	0	1	1	0	1	0	1	0	0	1	0	0	1	0	1	0	0	0	1	1	1	1	0	0	0	0	1	0	0	1	1	1	0	0	0	0	0	1	0	-	1	1	0	1	0
68.505	3623705	1	0	1	0	1	1	0	-	0	1	0	0	1	0	0	1	0	1	0	0	0	1	1	1	1	0	0	0	0	1	0	0	1	1	1	0	0	0	0	0	1	0	0	-	1	0	1	0
70.083	3607904	0	1	0	1	0	-	1	-	1	0	1	1	1	1	1	0	1	0	1	1	1	0	0	0	0	1	1	1	-	0	1	1	0	0	-	1	1	1	1	1	0	1	1	0	0	1	0	1
71.355	3610352	0	1	0	1	0	-	1	1	1	0	1	1	0	0	1	0	1	0	1	1	1	0	0	0	0	1	1	1	0	0	1	1	0	0	1	1	-	1	1	1	0	1	1	0	0	1	0	1
72.998	3622018	0	1	0	1	0	1	1	0	-	0	1	1	0	1	1	0	1	0	-	1	1	0	0	0	0	1	1	1	0	0	1	1	0	0	-	1	1	1	1	1	0	1	1	0	0	1	0	0
	GROUP 2A
0	4562141	1	0	1	0	1	1	0	1	1	0	0	0	1	1	1	0	0	0	1	0	1	1	-	-	1	1	1	0	0	1	1	1	0	1	1	0	1	1	0	1	1	1	1	1	1	1	1	0
2.106	4339463	1	0	0	0	1	1	0	1	1	0	0	0	1	1	1	0	0	1	1	0	1	1	1	1	1	1	1	0	1	1	1	1	0	1	1	0	1	1	0	1	1	1	1	1	1	1	1	0
2.408	3621009	1	0	0	0	1	-	0	-	1	0	0	0	1	1	1	0	0	1	1	0	1	1	-	1	-	1	1	0	1	1	-	1	0	1	1	0	1	1	0	-	-	1	1	1	1	1	1	0
3.764	30480000_50:G>T	0	0	1	1	0	1	1	1	0	1	0	0	0	1	1	0	-	0	0	0	0	0	-	0	0	0	0	1	0	0	0	0	1	1	0	1	1	1	1	0	1	0	1	-	0	0	0	1
4.081	4200526	0	1	0	1	0	0	1	-	0	-	1	1	0	0	0	1	1	0	0	1	0	0	0	0	0	0	0	1	-	0	0	0	1	0	0	1	0	0	1	0	0	0	0	0	0	0	0	1
4.378	15998179	1	0	1	0	1	1	0	1	1	0	0	0	1	1	1	0	0	1	1	0	1	1	1	1	1	1	1	0	1	1	1	1	0	1	1	0	1	1	0	1	1	1	1	1	1	1	1	0
4.955	8520294	1	0	1	0	1	1	0	-	1	0	0	0	1	1	1	0	0	1	1	0	1	1	1	1	1	1	1	0	-	1	1	1	0	1	1	0	1	1	0	1	1	1	1	1	1	1	1	0
5.861	3612539	1	0	1	0	-	1	0	-	1	0	0	0	1	1	1	0	0	1	1	0	1	1	1	1	1	1	1	0	-	1	1	1	0	1	1	0	1	1	0	1	1	1	0	0	1	1	1	0
7.429	3604044	1	0	1	0	1	1	0	-	1	0	0	0	1	0	1	0	0	1	1	0	1	1	1	1	1	1	1	0	1	1	1	1	0	1	1	0	1	1	0	1	1	1	0	0	1	-	1	0
8.041	4352566	1	0	1	0	1	1	0	1	1	0	0	0	1	0	1	0	0	1	1	0	1	1	1	1	1	1	1	0	1	1	1	1	0	1	1	0	1	1	0	1	1	1	-	0	1	1	1	0
8.948	4342924	1	0	1	0	1	1	0	-	1	0	0	0	1	0	1	0	0	1	1	0	1	1	1	1	1	1	1	0	1	1	1	1	0	1	1	0	1	1	0	1	1	1	0	0	1	1	1	0
9.55	30419710_61:C>T	0	1	1	1	0	0	1	-	0	1	1	1	0	1	0	1	1	0	0	1	0	0	0	0	0	0	0	1	0	0	0	0	1	0	0	1	0	0	1	0	0	0	1	1	0	0	0	1
9.852	3606858	0	1	1	1	0	0	1	1	0	1	1	1	0	1	0	1	1	0	0	1	0	0	1	0	0	0	0	1	0	0	0	0	1	0	0	1	0	0	1	0	0	0	1	1	0	0	0	1
11.655	3616284	0	1	1	1	0	0	1	1	0	1	1	1	0	0	0	1	1	0	1	1	0	0	1	0	0	0	0	1	0	0	0	0	1	0	0	1	0	0	1	0	0	-	1	1	0	0	0	1
13.539	85117980_10:A>C	0	1	1	-	0	0	1	1	0	1	1	1	0	0	0	1	1	0	-	1	0	0	1	0	0	0	0	1	0	0	-	0	1	0	0	1	0	0	1	0	0	1	1	1	0	0	0	1
14.801	85121260_24:G>A	1	0	0	0	1	1	0	0	1	-	0	0	1	1	1	0	0	1	-	0	1	1	0	1	1	1	1	0	1	1	0	0	0	1	0	0	1	1	0	1	1	0	0	0	1	1	1	0
16.062	4348730	0	1	1	0	0	0	1	1	0	1	1	1	0	0	0	1	0	0	1	1	0	-	1	0	0	0	0	1	0	0	1	1	1	0	1	1	0	0	1	0	0	1	1	1	0	0	-	1
17.318	4365532	0	-	1	0	1	0	1	1	0	-	1	1	0	0	0	1	0	0	-	1	0	1	0	0	0	0	0	1	0	0	1	1	-	0	1	1	0	0	1	0	0	1	1	1	0	0	0	1
18.281	3622905	0	1	1	0	1	0	-	1	0	-	1	1	0	0	0	1	0	0	-	1	-	-	0	0	0	0	0	1	0	0	1	1	1	0	1	1	-	0	-	0	0	1	1	1	0	0	0	1
18.583	10516690	0	1	1	0	1	0	1	1	0	-	1	-	0	0	0	1	0	0	1	1	0	1	0	0	0	0	0	1	0	0	1	1	1	0	1	1	1	0	1	0	0	1	1	1	0	0	0	1
20.424	16311593	0	1	1	0	1	0	1	1	0	1	1	1	0	0	0	1	0	0	1	1	0	1	0	0	0	0	0	1	0	0	1	1	1	0	1	0	1	0	1	0	0	1	1	1	0	0	0	1
23.529	8539270	0	1	1	0	1	0	1	1	0	1	1	1	0	0	0	1	0	1	1	1	0	1	1	1	0	0	0	1	-	0	1	1	1	0	1	0	1	0	1	0	0	1	1	1	0	0	0	0
23.816	4205773	0	1	1	0	1	0	1	1	0	1	1	1	0	0	0	1	0	1	1	1	0	1	1	1	0	0	0	1	1	0	1	1	1	0	1	0	1	0	1	0	0	1	1	1	0	0	0	0
24.418	30439020_10:C>G	0	1	-	0	1	0	1	1	0	1	1	1	0	0	0	1	0	1	1	-	0	0	-	1	0	0	0	1	1	0	1	1	1	0	1	0	1	0	1	0	0	1	1	1	0	0	0	0
25.319	10498163	1	0	1	1	0	1	0	1	1	0	0	0	1	1	1	0	1	0	0	0	0	1	-	0	1	1	1	0	0	1	0	0	0	1	0	1	0	1	0	1	1	0	0	0	-	1	1	1
29.195	30479600_37:T>C	0	0	0	0	1	0	1	1	0	1	1	1	0	0	0	1	0	1	1	1	1	-	-	1	0	0	0	1	1	0	1	1	1	0	1	0	1	0	1	0	0	1	1	1	0	-	0	0
29.502	85103860_18:G>T	0	0	0	0	1	0	1	-	0	1	1	1	0	0	0	1	0	1	1	1	1	-	-	1	0	0	0	1	1	0	1	1	1	0	1	0	1	0	1	0	0	1	1	1	0	0	0	0
50.335	4343918	1	0	1	1	0	1	0	-	1	1	0	0	1	0	1	1	1	1	0	0	0	1	-	1	1	0	1	1	1	0	0	0	1	1	0	1	1	1	1	0	-	0	1	0	1	0	1	1
62.005	4545041	1	-	1	1	0	1	-	0	1	1	-	1	1	0	1	1	1	1	0	0	0	-	1	1	1	0	1	0	0	-	0	-	1	0	0	1	-	1	0	1	1	0	0	-	1	0	0	1
63.441	105238700_25:C>A	1	1	1	1	0	1	0	0	1	1	0	1	1	0	1	1	1	1	-	0	0	1	1	1	1	0	1	0	1	0	0	1	1	0	0	-	0	1	0	1	-	0	0	0	1	0	0	1
64.378	4347112	0	0	0	0	1	0	1	1	0	0	1	0	0	1	0	0	0	0	1	1	1	0	0	0	0	1	0	1	0	1	1	0	0	1	1	1	1	0	1	0	1	1	1	1	0	1	1	-
65.305	3603397	0	0	0	0	1	0	1	1	0	-	1	0	0	1	0	0	0	0	1	1	1	0	0	0	0	1	0	1	0	1	0	0	0	-	1	1	1	0	1	0	1	1	1	1	0	1	1	0
66.508	8511731	0	0	0	0	1	0	1	1	0	0	1	0	0	1	0	0	0	0	1	1	1	0	0	0	0	1	0	1	0	1	1	0	0	1	1	1	1	0	1	0	1	1	1	1	0	1	1	1
68.577	3609132	0	0	0	0	1	0	1	1	0	0	1	1	0	1	0	0	1	0	1	1	1	0	0	0	0	1	0	1	0	0	1	0	0	1	1	-	1	1	1	0	0	1	1	1	0	1	1	-
69.806	4373436	0	0	0	0	1	0	1	1	0	0	1	1	0	1	0	0	1	0	1	1	1	0	0	0	0	1	0	1	0	0	1	0	0	1	1	1	1	1	0	0	1	1	-	1	0	1	1	1
70.419	4340759	1	1	1	1	0	1	0	0	1	1	0	-	1	0	1	1	0	1	0	0	0	1	1	1	1	0	1	0	1	1	0	1	1	0	0	-	0	0	1	1	-	0	0	0	1	0	0	1
70.71	4203833	1	1	1	1	0	1	0	0	1	1	0	0	1	0	1	1	0	1	0	0	0	1	1	1	1	0	1	0	-	1	0	1	-	0	0	-	0	0	1	1	1	0	0	0	1	0	0	1
71.343	4215443	1	1	1	1	0	1	0	0	1	1	0	0	1	0	1	1	0	1	0	0	0	1	-	-	1	0	1	0	0	1	0	1	-	0	0	-	0	0	1	1	-	0	-	0	1	0	0	-
73.018	11908810	1	1	1	1	0	1	0	0	1	1	0	0	1	0	1	1	0	1	0	0	0	1	1	1	1	0	1	0	0	1	0	1	0	0	0	1	0	0	-	1	1	0	0	0	1	0	0	-
75.486	8535911	1	1	1	1	0	1	0	1	1	1	0	0	1	0	1	1	0	1	0	0	0	1	1	1	1	0	1	0	1	1	0	1	0	1	0	1	0	0	1	1	1	0	0	0	1	0	0	1
76.053	16330062	1	1	1	0	0	1	0	1	1	1	0	0	1	0	1	1	0	1	0	0	0	1	1	1	1	0	1	0	1	1	0	1	0	1	0	1	0	0	1	1	1	0	0	0	1	0	0	1
78.388	8539582	1	1	1	0	0	1	0	1	1	1	0	0	1	0	1	1	0	1	0	0	0	1	1	1	1	0	1	1	1	1	0	1	0	1	0	1	0	0	1	1	1	0	0	0	1	0	0	1
78.975	3606455	1	-	1	0	0	1	0	-	1	1	0	0	1	0	1	1	0	1	0	0	0	1	1	1	1	0	1	1	-	1	0	1	0	1	0	-	0	0	1	1	1	0	0	0	1	0	0	1
81.201	4364097	1	1	1	0	0	1	1	1	1	1	0	1	1	0	1	1	0	1	0	0	0	1	1	1	0	0	1	1	1	1	0	1	0	-	-	-	0	0	1	1	1	0	0	0	0	0	0	1
82.139	8520582	1	1	1	0	0	1	1	-	1	1	0	1	1	0	1	1	0	1	-	0	0	1	1	1	0	0	1	1	1	1	0	1	0	0	0	-	0	0	1	1	1	0	0	0	1	0	0	1
83.384	159984010_15:A>G	1	1	1	0	0	1	1	-	1	1	0	1	1	0	1	1	0	1	0	0	0	1	1	1	0	0	1	1	1	1	0	1	0	-	0	1	0	0	1	1	1	-	0	0	1	0	0	1
84.007	30408120_5:T>C	1	-	1	0	0	1	1	-	1	1	0	1	1	0	1	1	0	1	0	0	0	1	1	1	0	0	1	1	1	1	0	1	0	0	0	-	0	0	1	1	1	0	0	0	1	0	0	1
84.625	30461260_42:C>G	1	-	1	0	0	1	1	-	1	1	0	1	1	0	1	1	0	1	0	0	0	1	1	1	0	0	1	1	1	1	0	1	0	0	0	-	0	0	1	1	1	0	0	-	1	0	0	1
85.87	3623126	1	1	1	0	0	1	1	1	1	1	0	1	1	0	1	0	1	1	0	0	0	1	1	1	0	0	1	1	-	1	0	1	0	0	0	1	0	0	1	-	1	0	0	-	1	0	-	1
86.462	3613610	1	1	1	0	0	1	1	1	1	1	0	1	1	0	1	0	1	1	0	0	0	1	1	1	0	0	1	1	1	1	0	1	0	0	0	0	0	0	1	1	1	-	0	0	1	0	0	1
87.924	16330795	1	1	1	0	0	1	1	1	1	1	0	1	1	0	1	0	1	1	0	0	0	1	1	1	0	0	1	1	1	1	0	1	0	0	0	0	1	0	1	1	1	0	0	0	-	0	0	1
89.164	42082440_10:C>G	0	-	0	1	1	0	0	1	0	0	1	0	0	1	0	1	0	0	1	1	1	0	0	0	1	1	0	0	0	0	1	0	1	1	1	-	0	1	0	0	0	1	1	1	0	1	1	0
90.076	3604178	1	1	1	0	0	1	1	0	1	1	0	1	1	0	1	0	1	1	0	0	0	1	0	1	0	0	1	1	1	1	0	1	0	0	0	0	1	0	1	1	1	0	0	0	0	0	0	1
90.673	1001685200_5:A>C	1	-	1	0	0	1	1	0	1	1	0	1	1	0	1	0	1	1	0	0	0	1	0	1	0	0	1	1	1	1	0	1	0	0	0	0	1	0	1	-	1	0	0	0	0	0	0	1
91.945	4362139	1	-	1	0	0	1	1	0	0	1	0	1	1	0	1	0	1	1	0	0	0	1	0	1	0	0	1	1	-	1	0	1	0	0	0	0	1	0	1	1	1	0	0	0	0	0	0	1
94.247	4209317	0	1	0	1	1	0	0	1	1	0	1	1	0	1	0	1	0	0	1	1	1	0	1	0	1	1	0	0	0	0	1	0	1	-	1	-	0	0	0	-	0	-	1	-	1	1	1	0
94.865	30417280_30:G>A	1	0	-	0	0	1	1	0	0	1	0	0	1	0	1	0	1	1	0	0	0	1	0	1	0	0	1	1	1	1	0	1	0	0	0	0	1	1	1	0	1	0	0	0	0	0	0	1
95.467	42086330_40:A>G	0	1	1	1	1	0	0	1	1	0	1	1	0	1	0	1	0	0	1	1	1	0	1	0	1	1	0	0	0	0	1	0	1	1	1	1	0	0	0	1	0	1	1	1	1	1	1	0
96.373	4340075	0	1	1	1	1	0	0	1	1	-	1	1	0	1	0	1	0	0	1	1	-	0	1	0	1	1	0	0	0	0	1	0	1	1	1	1	0	0	0	1	0	1	1	1	1	1	1	0
97.894	3618780	0	1	1	1	0	0	0	1	1	0	1	1	0	1	0	1	0	0	1	1	1	0	1	0	1	1	0	0	0	0	1	0	1	1	1	1	0	0	0	1	0	1	1	1	1	1	1	0
106.725	43549710_50:C>A	1	0	0	0	1	1	1	0	0	1	0	0	1	0	0	0	0	1	0	0	0	1	0	1	0	0	0	-	-	0	0	1	1	0	1	1	1	0	0	0	1	0	0	1	0	1	1	1
107.312	3611319	1	0	0	0	1	1	1	0	0	1	0	0	1	0	0	0	0	1	0	0	0	1	0	1	0	0	0	0	1	0	0	1	1	0	1	1	1	0	0	0	1	0	-	1	0	1	1	1
109.78	4371397	0	1	0	1	0	0	0	-	0	0	1	1	0	1	1	1	1	0	1	1	1	0	1	0	1	1	1	1	0	1	1	0	0	1	0	0	0	1	1	-	0	1	1	0	1	0	0	0
111.036	4549970	1	0	0	0	1	1	1	-	1	1	0	0	1	0	0	0	0	1	0	0	-	1	0	1	0	0	0	0	0	0	0	1	1	0	1	1	1	0	0	0	1	0	0	1	0	1	1	-
111.333	8517182	1	0	0	0	-	1	1	1	1	1	0	0	1	0	0	0	0	1	0	0	1	1	0	1	0	0	0	0	-	0	0	1	1	0	1	1	1	0	0	0	1	0	0	1	0	1	1	1
112.557	42071350_49:T>G	0	1	1	1	0	0	0	-	0	0	1	1	0	1	1	1	1	0	1	1	-	0	1	0	1	1	1	1	0	1	1	0	0	1	0	0	0	1	1	1	0	1	1	0	1	0	0	0
113.463	4204011	1	0	0	0	1	1	1	-	1	1	0	0	1	0	0	0	0	1	0	0	-	1	0	1	0	0	0	0	1	0	0	1	1	0	1	1	1	0	0	0	1	0	0	1	0	1	1	1
113.785	42033410_52:G>T	0	-	1	1	0	0	0	0	0	0	1	1	0	1	1	1	1	0	1	1	-	0	1	0	1	1	1	1	-	1	1	0	0	1	0	0	0	1	-	1	0	-	1	0	1	0	0	0
114.785	4215836	1	1	1	1	0	0	0	-	0	0	1	1	1	1	1	1	1	0	1	1	-	0	1	0	1	1	1	1	-	1	1	0	0	1	0	0	-	1	1	1	0	1	1	0	1	0	0	0
116.364	4351001	0	0	0	0	1	-	1	1	1	1	0	0	0	0	0	0	0	1	0	0	1	1	0	1	0	0	0	0	1	0	0	1	1	0	1	1	1	0	0	0	1	0	0	1	0	1	1	1
116.971	36096070_24:T>A	0	0	-	0	1	1	1	-	1	1	0	-	0	0	0	0	0	1	0	0	-	1	0	1	0	0	0	0	-	0	0	1	1	0	1	1	1	0	0	0	1	0	0	1	0	1	1	1
121.093	3603847	0	0	0	0	1	1	1	-	0	1	0	0	0	1	0	0	0	1	0	0	1	1	0	1	-	1	0	0	1	0	0	0	1	0	1	1	0	0	0	0	1	0	0	1	0	1	1	0
121.675	43439270_24:A>G	1	1	1	1	0	0	0	-	1	0	1	1	1	0	1	1	1	0	1	1	-	0	1	0	1	0	1	1	0	1	1	1	0	1	0	0	1	1	1	1	0	1	1	0	1	0	0	1
124.099	4358131	1	1	1	1	0	0	0	1	1	1	1	1	1	1	1	1	1	0	1	1	1	0	1	0	1	1	1	1	0	1	1	1	0	1	0	0	1	1	1	1	0	1	1	0	1	0	0	1
124.984	4213666	1	1	1	1	0	0	0	-	1	1	1	1	1	1	1	1	1	0	1	1	1	0	1	0	1	1	1	1	0	1	1	1	0	1	0	0	1	1	1	1	0	1	1	0	1	0	0	-
125.271	4348063	0	0	0	0	1	1	1	1	0	0	0	0	0	0	0	0	0	1	0	0	1	1	0	1	0	0	0	0	1	0	0	0	1	0	1	1	0	0	0	0	1	0	0	1	0	1	1	0
126.775	1001121840_23:A>C	1	1	1	1	0	0	0	-	1	1	1	1	1	1	1	1	1	0	1	1	-	-	1	0	1	1	1	1	0	1	1	1	0	1	0	0	1	1	1	1	0	1	1	0	1	0	0	1
127.423	8533686	1	1	1	1	0	0	0	1	1	1	1	1	1	1	1	1	1	0	-	1	1	-	-	0	1	1	1	-	0	1	-	1	1	1	0	0	1	1	1	1	0	1	1	-	1	0	0	1
128.103	4346225	0	0	0	0	1	-	1	0	0	0	0	0	0	0	0	0	0	-	0	0	-	1	0	1	0	0	0	0	1	0	0	0	0	0	1	1	0	0	0	0	1	0	0	0	0	1	1	0
131.123	1001505210_10:A>G	1	1	1	1	0	0	1	1	1	1	1	1	1	1	1	1	1	0	1	1	-	-	1	0	1	1	1	1	0	1	1	1	1	1	0	0	1	1	1	1	1	1	0	1	1	0	0	1
132.029	30406300_53:T>C	1	1	1	1	0	0	1	1	1	1	1	1	1	1	1	1	1	0	1	1	-	-	1	0	1	1	1	1	0	1	1	1	1	1	0	0	1	1	1	1	1	1	0	1	1	0	0	1
132.616	4350185	0	0	0	0	1	0	0	0	0	0	0	0	0	0	0	0	0	1	0	0	-	-	0	1	0	0	0	0	1	0	0	0	0	0	1	1	0	0	0	0	0	0	1	0	0	1	1	0
133.481	10524845	0	0	0	0	1	-	0	0	0	0	0	0	0	0	0	0	0	1	0	0	1	1	0	1	0	0	0	0	1	0	0	0	0	0	1	1	0	0	0	0	0	0	1	0	0	1	1	0
134.653	3044820	0	0	0	0	1	0	0	0	0	0	0	0	0	0	0	0	0	1	0	0	1	1	0	1	0	0	0	0	-	0	0	1	0	0	1	1	0	0	1	0	0	0	1	0	0	1	1	0
137.538	8516272	0	0	0	0	1	0	0	0	-	0	0	0	0	0	0	0	0	1	0	-	1	1	-	0	0	0	0	0	1	0	0	1	0	0	1	1	0	0	1	0	-	0	1	0	0	1	1	0
138.543	3615265	1	1	1	1	0	1	1	1	-	1	0	1	-	1	1	1	1	0	1	1	-	0	1	1	-	1	1	1	0	1	1	0	-	1	0	0	1	1	0	1	-	1	0	1	1	0	0	1
140.731	1001514650_18:A>G	0	0	0	0	1	0	-	-	0	0	1	-	0	0	0	0	0	1	0	0	1	1	0	0	0	0	0	-	1	0	0	1	0	0	1	1	0	0	1	0	0	0	1	0	0	1	1	0
141.674	8515433	0	0	0	0	1	0	0	0	0	0	1	0	0	0	0	0	0	1	0	0	1	1	0	0	0	0	0	0	-	0	0	1	0	0	1	1	0	0	1	0	0	0	1	0	0	1	1	0
144.114	4220191	0	0	0	0	1	0	0	0	0	0	1	0	0	0	0	1	0	1	0	0	1	1	0	0	0	0	0	0	1	0	0	1	0	0	-	1	0	0	1	0	0	0	1	0	0	1	1	0
146.709	4216998	1	1	1	1	0	1	-	1	1	1	0	-	1	1	1	0	1	0	1	-	0	0	1	1	1	1	1	-	0	1	1	0	1	1	0	0	1	1	0	1	-	1	0	-	1	0	0	1
147.991	4544789	1	1	1	1	-	1	1	-	1	1	0	1	1	1	1	0	1	0	1	1	0	0	1	1	1	1	1	0	0	1	1	0	1	1	0	0	0	1	0	1	1	1	0	1	1	0	0	0
148.293	8517068	1	1	1	1	0	1	1	-	1	1	0	1	1	1	1	0	1	0	1	1	0	0	1	1	1	1	1	0	0	1	1	0	1	1	0	0	0	1	0	1	1	1	0	1	1	0	0	0
148.88	10504543	1	1	1	1	0	1	1	1	1	1	0	1	1	1	1	0	1	0	1	1	0	0	1	1	1	1	1	0	0	1	1	0	1	1	0	0	0	1	0	1	1	1	0	1	1	0	0	0
149.75	4353886	1	1	1	1	0	1	1	1	1	0	0	1	1	1	1	0	1	0	1	1	0	0	1	1	1	1	1	0	0	1	1	0	1	1	0	0	0	1	0	1	1	1	0	1	1	0	0	0
150.953	4550017	0	0	0	0	1	0	0	0	0	1	1	0	0	0	0	1	0	-	0	0	1	0	0	0	0	0	0	1	0	0	0	1	0	0	1	1	1	0	1	0	0	0	1	0	0	1	1	1
151.53	4352035	0	0	0	0	1	0	0	1	0	1	1	0	0	0	0	1	0	1	0	0	1	0	0	0	0	0	0	1	1	0	0	1	0	0	1	1	1	0	1	0	0	0	1	0	0	1	1	1
152.681	4220430	1	0	0	0	1	0	0	1	0	1	1	0	1	0	0	0	0	1	0	0	1	0	0	0	0	0	0	1	1	0	0	1	0	0	1	1	1	0	1	0	0	0	1	0	0	1	1	1
152.973	4200564	1	0	0	0	1	0	0	1	0	1	1	0	1	0	0	0	0	1	0	0	1	0	0	0	0	0	0	1	1	0	0	-	0	0	1	1	1	0	1	0	0	0	1	0	0	1	1	1
154.707	4551125	0	1	0	1	0	1	1	-	-	0	0	-	0	1	1	1	1	0	1	1	0	-	-	-	1	1	1	0	0	1	1	0	1	1	0	0	0	1	0	1	1	1	0	-	1	0	0	0
	GROUP 2B
0	3608526	0	0	0	1	0	1	-	0	0	0	-	1	0	1	1	0	0	1	0	1	0	1	0	0	0	1	1	1	1	-	1	1	0	1	1	0	0	0	1	0	0	1	1	0	0	1	0	0
4.731	14470272	1	1	1	0	0	1	0	1	1	0	0	0	1	0	0	1	1	0	1	0	1	0	1	1	1	0	0	0	0	0	1	0	1	0	0	1	1	1	0	1	1	1	0	1	1	0	1	1
5.57	8517354	1	1	1	0	0	1	0	1	1	0	0	0	1	0	0	1	1	0	1	0	1	0	1	1	1	0	0	0	0	0	1	0	1	0	0	1	1	1	0	1	1	1	0	1	1	0	1	1
7.933	4341334	1	1	1	0	0	-	0	1	1	0	0	0	1	0	0	1	1	0	1	0	1	0	0	1	0	0	0	0	0	0	1	0	1	0	0	1	1	1	0	1	1	1	0	1	1	0	1	1
9.116	8536185	1	1	1	0	0	1	0	1	1	0	0	0	1	0	0	-	1	0	-	0	1	0	0	1	0	0	0	0	0	-	1	0	1	0	0	1	1	1	0	1	1	-	0	1	1	0	1	1
9.448	30411940_12:T>A	1	1	1	0	0	1	0	-	1	0	0	-	1	0	0	1	1	0	-	0	1	0	0	1	0	-	0	-	-	0	-	0	1	0	0	1	1	1	0	1	1	0	0	1	1	0	1	1
10.111	3617309	1	1	0	0	0	1	0	1	1	0	0	0	1	0	0	1	1	0	1	0	1	0	1	1	0	0	0	0	0	0	1	0	1	0	0	1	1	1	0	1	1	-	0	1	1	0	1	1
10.698	43690240_14:A>G	1	1	0	0	0	-	0	1	1	0	0	0	1	1	0	1	1	0	1	0	1	0	1	1	0	0	0	0	0	0	-	0	1	0	0	1	1	1	0	1	1	1	0	1	1	0	1	1
11.599	85117690_17:G>A	1	1	0	0	0	-	0	1	1	0	0	0	1	1	0	1	1	0	1	0	1	0	1	1	0	0	0	0	0	0	-	0	1	0	0	1	1	1	0	1	1	-	0	1	1	0	1	1
13.771	4545109	1	1	0	0	0	1	0	1	0	0	0	0	1	1	0	1	1	0	1	0	1	0	1	1	0	0	0	1	0	0	1	0	1	0	0	1	1	1	1	1	1	0	1	1	1	1	1	1
16.55	8520507	1	1	0	0	-	-	0	1	0	0	0	0	1	1	1	1	1	0	1	0	1	0	1	1	0	0	0	1	0	0	-	0	1	0	0	1	1	1	1	0	1	0	1	1	1	1	1	1
16.837	3624638	1	1	0	1	0	0	0	1	0	0	0	0	1	1	1	1	1	0	1	0	1	0	1	1	0	0	0	1	0	0	1	0	1	0	0	1	1	1	1	0	1	0	1	1	1	1	1	1
18.019	1001259890_9:C>T	0	0	1	0	1	-	1	0	1	1	1	1	0	0	1	0	0	1	0	1	0	1	0	0	1	1	1	-	1	1	0	1	0	1	1	0	0	0	0	-	0	1	0	0	0	0	0	0
19.249	8510963	0	0	1	0	1	-	-	-	1	1	1	1	0	0	1	0	0	1	0	1	0	1	0	0	1	1	1	0	1	1	0	1	0	-	1	0	0	0	0	1	1	1	0	0	0	0	0	0
21.112	4343992	0	0	1	0	1	-	1	1	1	1	1	1	0	0	1	0	1	1	0	1	0	1	0	0	1	1	1	0	1	1	0	1	0	1	1	0	0	0	0	1	1	1	0	0	0	0	0	0
21.709	4347900	0	0	1	0	1	1	1	-	1	1	1	1	0	0	1	0	1	1	0	1	0	1	0	0	1	1	1	0	1	1	-	1	0	1	1	0	0	0	0	1	1	1	0	0	0	0	0	0
22.311	30448490_16:C>T	0	0	1	0	1	-	1	1	-	1	1	1	0	0	1	0	1	1	0	1	0	1	0	0	1	1	1	0	1	1	0	1	0	1	1	0	0	0	0	1	1	1	0	0	0	0	0	0
24.779	4350767	0	0	1	0	1	-	1	1	1	1	1	1	0	0	1	0	1	1	0	1	0	1	0	0	0	1	1	0	1	1	1	1	0	1	1	0	0	0	0	1	1	0	0	0	0	0	0	0
28.439	4342876	0	0	1	0	1	-	1	1	1	1	1	1	0	0	1	0	1	1	0	1	0	1	0	1	0	1	1	0	1	1	1	1	0	1	1	0	0	0	0	1	1	0	0	0	0	0	0	0
28.736	105225470_66:G>A	0	0	1	0	1	-	1	0	-	1	1	1	0	0	1	0	1	1	0	1	0	1	0	1	0	1	1	0	-	1	1	1	0	1	1	0	0	0	0	1	1	0	0	0	0	0	0	-
31.451	3616542	1	1	0	1	0	1	0	1	1	0	0	0	1	1	0	1	0	0	1	0	1	0	1	0	1	0	0	1	0	0	0	0	1	0	0	1	1	1	1	0	0	1	1	1	1	1	1	1
31.451	8537898	0	1	0	1	0	-	0	-	-	0	0	0	1	1	0	1	0	0	1	0	1	0	1	0	1	0	0	0	0	0	0	0	1	0	0	1	1	1	1	0	0	1	1	1	1	1	1	1
38.884	3606823	0	0	0	1	0	0	0	1	-	0	1	0	0	1	0	1	0	0	0	1	1	0	1	0	0	0	0	0	0	0	1	0	1	0	0	1	1	1	1	0	0	1	0	1	1	1	1	1
39.739	3608813	1	1	1	0	1	1	1	0	1	1	0	1	1	0	1	0	1	1	1	0	0	1	0	1	1	0	1	1	1	1	0	1	0	1	1	0	0	0	0	1	1	0	1	0	0	0	0	0
40.305	8537628	1	1	1	0	1	1	1	0	1	-	0	1	1	0	1	0	1	1	1	0	-	1	0	1	1	0	1	-	1	1	0	1	0	1	1	0	0	0	0	1	1	0	1	0	0	0	0	0
41.825	3606524	1	1	1	0	1	1	1	0	-	1	0	1	1	0	1	0	-	1	0	0	0	1	0	1	1	0	1	1	-	0	0	1	0	1	1	0	0	0	0	-	0	0	1	0	0	0	0	0
43.034	3611095	1	1	1	0	1	1	1	0	-	1	0	1	1	0	1	0	1	1	0	0	0	1	0	1	1	0	1	1	-	0	-	1	0	1	1	0	0	0	0	1	0	0	1	0	0	1	0	0
43.316	4364356	1	1	1	0	1	1	1	0	-	1	0	1	1	0	1	0	1	1	0	0	0	1	0	1	1	0	1	1	1	0	0	1	0	1	1	0	0	0	0	1	0	0	1	0	0	1	0	0
44.181	8538371	1	1	1	0	1	1	1	0	-	1	0	1	1	0	1	0	1	1	0	0	0	1	0	1	1	0	1	1	1	0	0	1	0	1	1	0	1	0	0	1	0	0	1	0	0	1	0	-
45.05	8511027	0	0	0	1	0	0	0	1	1	0	1	0	0	1	0	1	0	0	1	1	1	0	1	0	-	1	0	0	0	1	1	0	1	0	0	1	1	1	1	0	1	1	0	1	1	0	1	1
46.902	1001857970_7:T>C	0	0	0	1	0	-	0	1	1	0	1	0	0	1	0	1	0	0	1	1	1	0	1	0	1	0	0	0	-	1	1	0	1	0	0	1	-	1	0	0	1	1	0	1	0	0	1	-
53.744	4572122	1	1	1	0	1	0	1	0	0	1	0	1	1	0	1	0	0	0	0	0	1	0	0	1	-	1	1	1	0	0	0	1	0	0	1	0	-	0	1	1	0	0	0	0	1	1	0	-
54.03	8510323	1	1	1	0	1	0	1	0	0	1	0	1	1	0	1	0	0	0	0	0	1	0	0	1	1	1	1	1	0	0	0	1	0	0	1	0	1	0	1	1	0	0	0	0	1	1	0	-
67.111	3612712	1	0	0	0	1	-	1	0	0	0	0	1	1	1	1	0	0	0	0	1	1	0	1	1	1	1	1	1	0	0	0	1	-	-	0	0	0	0	1	1	0	1	-	0	-	0	0	0
69.458	4205208	1	0	1	0	1	1	1	0	0	0	0	1	1	1	1	1	0	0	0	1	1	0	1	-	1	1	1	1	0	0	0	1	1	1	0	0	0	1	1	1	0	1	1	0	1	0	0	0
70.359	8516809	0	1	0	1	-	0	0	1	1	1	1	0	0	0	0	0	1	1	1	0	0	1	0	0	0	0	0	0	0	1	1	0	0	0	1	1	1	0	0	0	1	0	0	1	0	1	1	1
70.651	10502218	0	1	0	1	0	0	0	1	1	1	1	0	0	0	0	0	1	1	1	0	0	1	0	0	0	0	0	0	0	1	1	0	0	0	1	1	1	0	0	0	1	0	0	1	0	1	1	-
70.947	8515142	0	1	0	1	0	0	0	1	1	1	1	-	0	0	0	0	1	1	1	0	0	1	0	0	0	0	0	0	0	1	1	0	0	0	1	1	1	0	0	0	1	0	0	1	0	1	1	1
72.409	4570295	0	1	0	1	0	0	0	1	1	1	1	0	0	0	0	0	1	1	1	0	0	1	0	0	0	0	0	1	0	1	1	0	0	0	1	1	1	0	0	0	1	1	0	1	0	1	1	1
72.981	4351203	0	1	0	1	0	0	0	-	1	1	1	0	0	0	0	0	1	1	1	0	0	1	0	0	0	0	0	1	0	1	1	0	0	0	1	1	1	0	0	0	1	1	0	1	0	1	1	1
74.132	4352656	1	0	1	0	1	1	1	-	0	0	0	1	1	1	1	1	0	0	0	1	1	0	1	1	1	1	1	0	-	0	0	1	1	1	0	0	0	1	1	1	0	0	1	0	1	0	0	0
74.997	3613929	1	0	1	0	1	1	1	1	0	0	0	1	1	1	1	1	0	0	0	1	1	0	1	1	1	1	1	0	1	0	0	1	1	1	0	0	0	1	1	1	0	0	1	0	1	0	0	0
77.168	85110170_16:T>G	1	0	1	0	1	1	1	-	0	0	0	1	1	1	1	1	0	0	0	1	1	0	1	1	1	1	1	0	1	0	0	1	1	1	0	0	0	1	0	1	0	1	1	0	1	0	-	0
78.085	8533727	0	1	0	1	0	0	0	1	1	1	1	0	0	0	0	0	1	1	1	0	0	1	0	0	0	0	0	1	0	1	1	-	0	0	1	1	1	0	1	0	1	0	-	1	0	1	1	1
78.965	4558666	0	1	0	1	0	0	0	1	1	1	1	0	0	0	0	0	1	1	1	0	0	1	0	0	-	0	0	1	0	1	1	0	0	0	1	1	1	0	1	0	1	0	0	0	0	1	-	1
80.158	4358669	1	1	0	1	0	0	0	1	1	1	1	0	0	0	0	0	1	1	1	0	0	1	0	0	0	0	0	1	0	1	1	0	0	0	1	1	1	0	0	0	1	0	0	0	0	1	1	-
80.46	4341611	1	1	0	1	0	-	0	1	1	1	1	0	0	0	0	0	1	-	1	0	0	1	0	0	-	0	0	1	0	1	1	0	1	0	1	1	1	0	0	-	1	0	0	0	0	1	1	1
82.763	4202838	0	0	1	0	1	1	1	0	0	0	0	1	1	1	1	1	0	0	0	1	1	0	-	1	1	1	1	0	0	0	0	-	1	1	0	0	0	1	1	1	0	1	1	1	-	0	0	0
85.292	14469769	0	0	1	0	1	1	0	0	0	0	0	1	1	1	0	1	0	0	0	-	1	0	1	1	1	1	1	0	0	0	0	1	0	1	0	0	0	1	1	1	0	-	1	1	-	0	0	1
86.162	4221203	0	0	1	0	1	1	0	0	0	0	0	1	1	1	0	1	0	0	0	1	1	0	1	1	1	1	0	0	0	0	0	1	0	1	0	0	0	1	1	1	0	0	1	1	1	0	0	1
86.718	4545889	0	0	1	0	1	1	0	0	0	0	0	1	1	1	0	1	0	0	0	1	1	0	1	1	1	1	0	0	0	0	1	1	0	1	0	0	0	1	1	1	0	0	1	1	1	0	0	1
87.634	10523135	0	0	1	0	1	-	0	0	0	0	0	1	1	1	0	1	0	-	0	1	1	0	-	1	-	1	0	0	-	0	-	1	0	1	0	0	0	1	-	1	0	0	1	1	1	0	0	1
88.922	3047582	0	0	1	0	1	1	0	0	0	0	0	1	1	1	0	1	0	1	0	1	1	0	1	1	-	1	0	0	1	0	1	1	0	1	0	0	0	1	1	-	0	0	1	1	1	0	0	-
89.823	4359100	1	1	0	1	0	0	1	1	1	1	1	0	0	0	1	0	1	0	1	0	0	1	0	0	0	0	1	1	0	1	0	0	1	0	1	1	1	0	0	0	1	1	0	0	0	1	1	0
90.683	4346454	1	1	0	1	0	0	1	1	1	1	1	0	0	0	1	0	1	0	1	0	0	1	0	0	0	0	1	1	0	1	0	0	1	0	0	1	1	0	0	0	1	1	0	0	0	0	1	0
91.87	4549235	1	1	0	1	0	0	1	1	1	1	1	0	0	0	1	0	-	0	1	0	0	1	0	0	0	0	1	1	0	1	0	0	1	0	0	1	1	0	0	0	1	-	0	1	0	1	1	1
92.162	4547016	1	1	0	1	0	0	1	1	1	1	1	0	0	0	1	0	1	0	1	0	0	1	0	0	0	0	1	1	0	1	0	0	1	0	0	1	1	0	0	0	1	1	0	1	0	1	1	1
92.459	105164290_11:C>G	1	1	0	1	0	0	1	1	1	1	1	0	0	0	1	0	1	0	1	0	0	1	0	0	0	0	1	1	-	1	0	0	1	0	0	1	1	0	0	0	1	0	0	1	0	1	1	1
92.756	4552683	1	1	0	1	0	0	1	1	1	1	1	0	0	0	1	0	1	0	1	0	0	1	0	0	0	0	1	1	0	1	0	0	1	0	0	1	1	0	0	0	1	1	0	1	0	1	1	1
92.756	3623676	1	1	0	1	0	0	1	1	-	1	-	0	0	0	1	0	1	0	1	0	0	1	0	0	0	0	1	0	0	1	0	0	1	0	0	1	1	0	0	0	1	-	0	1	0	1	1	1
94.561	43582840_37:T>G	1	1	0	1	0	0	1	1	1	1	0	0	0	0	1	0	1	0	1	0	0	1	-	0	0	1	1	0	-	1	0	0	1	0	0	1	1	0	0	0	1	-	0	1	0	1	1	1
96.081	4205923	0	0	1	0	1	1	0	0	0	0	-	1	1	1	0	0	0	1	0	1	1	0	1	1	1	0	0	1	1	0	1	1	0	1	1	0	0	1	1	1	0	1	1	0	1	0	0	0
96.363	4343679	0	0	1	0	1	1	0	0	0	0	1	1	1	1	0	0	0	1	0	1	1	0	1	1	1	0	0	1	1	0	1	1	0	1	1	0	0	1	1	1	0	1	1	0	1	0	0	0
96.639	4354823	0	0	1	0	1	1	0	0	0	0	1	1	1	1	0	0	0	1	0	1	1	-	1	1	1	0	0	1	1	0	1	1	0	1	1	0	0	1	1	1	0	0	1	0	1	0	0	0
97.52	16329198	0	0	1	0	1	1	0	0	0	0	1	1	1	1	0	0	0	1	0	1	1	0	1	0	1	0	0	1	1	0	1	1	0	1	1	0	0	0	1	1	0	0	-	0	1	0	0	0
98.122	4202705	0	0	1	0	1	1	0	0	0	0	-	1	1	1	0	0	0	1	0	-	1	0	1	0	1	0	0	1	-	0	1	1	0	1	1	0	0	0	1	1	0	0	1	0	1	0	0	0
98.734	85386890_20:A>G	1	1	0	1	0	0	1	1	1	1	1	0	0	0	1	1	1	0	1	0	0	1	0	1	0	1	1	0	-	1	0	0	1	0	0	1	1	1	0	0	1	1	0	1	0	1	1	1
100.017	8518802	1	1	0	0	0	-	-	1	1	1	1	0	0	0	1	1	1	0	1	0	0	1	0	1	0	1	1	0	0	1	0	0	1	0	0	1	0	1	0	0	1	1	-	1	0	1	1	0
106.838	4344617	0	0	1	0	1	1	0	1	0	0	0	1	1	1	0	0	0	-	0	1	1	0	1	1	-	0	0	1	-	0	1	1	0	1	1	0	1	0	1	1	0	0	1	0	1	0	0	1
108.406	15996538	0	0	1	0	1	1	0	-	0	0	0	1	1	1	0	0	0	1	0	1	1	0	1	1	1	1	0	1	-	0	1	1	0	1	-	0	-	0	1	1	0	1	1	0	1	0	0	1
109.689	15996553	0	0	1	0	1	-	0	-	0	0	0	1	1	1	0	0	0	1	0	1	0	0	1	1	1	1	0	1	-	0	1	1	0	1	-	1	1	0	1	1	0	1	1	0	1	0	-	1
111.252	4571287	1	1	0	1	0	0	1	1	1	1	1	0	0	0	1	1	1	0	1	0	1	1	0	0	0	0	1	0	0	1	0	0	1	0	1	0	0	1	0	0	1	0	0	1	0	1	0	0
113.298	4346575	1	1	0	1	0	0	1	1	1	1	1	1	0	0	1	1	1	0	1	0	1	1	0	1	0	0	1	0	0	1	0	1	1	0	-	0	0	1	0	0	1	0	0	1	0	1	0	0
115.738	3622399	1	1	0	1	0	0	1	-	1	1	1	-	0	0	1	1	1	0	1	0	1	1	0	1	0	0	1	0	0	1	0	0	0	0	-	0	0	1	0	0	1	0	0	1	0	1	0	0
117.65	85096530_17:C>T	0	0	1	0	1	1	-	-	0	0	0	0	1	1	0	0	0	1	0	1	0	0	1	0	1	1	0	1	1	0	1	1	1	1	-	1	1	0	1	1	0	1	1	-	1	0	-	1
120.71	14472111	1	0	1	0	1	1	1	1	0	0	0	0	1	1	0	0	0	-	0	1	0	0	1	0	1	1	0	0	-	0	0	1	1	1	-	1	-	0	1	1	0	1	1	0	1	0	1	1
122.331	4550214	1	0	1	0	1	1	1	1	0	1	0	0	1	1	0	0	0	1	0	1	0	0	1	0	1	1	0	0	1	0	0	1	1	1	1	1	1	0	1	1	0	1	1	0	1	0	1	1
122.974	8518632	1	0	1	0	1	1	1	-	0	1	1	0	1	1	0	0	0	1	0	1	0	0	1	0	1	1	0	0	1	0	0	1	1	1	1	1	1	0	1	1	0	1	1	0	1	0	1	1
125.146	4353267	0	1	0	1	0	0	0	1	1	0	0	1	0	0	1	1	1	0	1	0	1	1	0	1	0	0	1	1	0	1	1	0	0	0	0	0	0	1	0	0	1	0	0	1	0	1	0	0
126.565	3608541	0	1	0	1	0	0	0	1	1	0	0	1	0	0	1	1	1	0	1	0	1	1	0	1	0	0	1	1	0	1	1	0	1	0	0	0	0	1	0	0	1	0	0	1	0	1	0	0
127.132	3621853	0	1	0	1	0	0	0	1	1	0	0	1	0	0	1	1	1	0	-	0	1	1	0	1	0	0	1	1	0	1	1	0	1	0	0	0	0	1	0	0	1	0	0	1	0	1	0	0
127.423	4215569	0	1	0	1	0	0	0	-	1	0	0	1	0	0	1	1	1	0	1	0	1	1	0	1	0	0	1	1	0	-	1	0	1	0	0	0	0	1	0	0	1	0	0	1	0	1	0	0
128.324	10512710	1	0	1	0	1	1	1	-	0	1	1	-	1	1	0	0	0	1	0	1	0	-	1	0	1	1	0	0	-	0	0	1	0	1	1	1	1	0	1	1	0	1	1	0	1	0	1	1
129.893	30419470_23:G>T	1	0	1	1	1	0	1	-	0	1	1	0	1	1	0	0	0	0	0	1	-	0	1	0	1	1	0	0	0	0	0	1	0	1	1	1	1	0	1	1	0	1	1	0	1	0	1	1
131.164	4345957	1	0	1	1	1	0	1	-	0	1	1	0	1	1	0	0	0	0	0	1	0	0	1	0	1	1	0	0	0	0	0	1	0	-	1	-	1	0	1	1	0	1	1	0	1	0	1	1
132.107	4340729	1	0	1	1	1	0	-	1	0	1	1	0	1	1	0	0	0	0	0	1	0	-	1	0	1	1	0	0	0	0	0	1	0	1	1	1	1	0	1	1	0	1	1	0	1	0	1	1
134.591	16329251	1	0	1	1	1	0	1	1	0	1	1	0	1	1	0	0	0	0	0	0	0	0	1	0	1	1	0	0	0	0	0	1	0	1	1	1	1	0	1	1	0	1	1	0	1	0	1	1
135.456	16353887	1	0	1	1	1	0	1	1	0	1	1	0	1	1	0	0	0	0	0	0	0	0	1	0	1	1	0	0	0	0	0	1	0	1	1	1	1	0	1	1	1	1	1	0	1	0	1	1
136.414	4203484	0	1	0	0	0	1	0	-	1	0	0	1	0	0	1	1	1	1	1	-	-	1	0	1	0	0	1	1	-	1	1	0	0	0	0	0	0	1	0	0	0	0	0	1	0	1	0	0
137.702	4364574	0	1	0	0	0	1	0	1	1	0	0	1	0	0	1	1	1	1	1	1	1	1	0	1	0	0	1	1	1	1	1	0	1	0	0	0	0	1	0	0	0	0	0	1	0	1	0	0
138.613	8536565	1	0	1	-	1	0	1	1	0	1	1	0	1	1	0	0	0	0	0	0	0	0	1	0	1	1	0	0	-	0	0	1	0	1	1	1	1	0	1	1	1	1	1	0	1	0	1	1
141.634	11909164	0	1	0	1	0	1	0	-	1	0	0	1	0	0	1	1	1	1	1	0	1	-	0	1	0	1	1	-	0	-	1	0	1	0	0	1	0	1	1	0	0	0	0	1	0	1	0	0
143.154	3610347	0	1	0	1	0	1	0	1	1	0	0	1	0	1	1	1	1	1	1	0	1	1	0	1	0	1	1	1	0	1	1	0	1	0	0	1	0	1	1	0	0	0	0	1	0	1	0	0
144.029	4342557	0	1	0	1	0	1	0	-	1	0	0	1	0	1	1	1	1	1	1	0	1	1	0	1	0	1	1	1	0	1	1	0	-	0	0	1	0	1	0	0	0	0	0	1	0	1	0	0
144.601	3609365	0	1	0	1	0	1	0	1	1	0	0	1	0	1	1	1	1	1	1	0	1	1	0	1	0	1	1	0	0	1	1	0	1	0	0	1	0	1	0	0	0	0	0	1	0	1	0	0
145.72	16329384	0	1	0	1	0	1	0	1	0	0	0	1	0	1	1	1	1	1	1	0	1	1	0	1	0	1	1	0	0	1	1	0	1	0	0	1	0	1	0	0	0	0	0	1	0	1	0	0
146.287	8538184	0	1	0	1	-	1	0	1	0	1	0	1	0	1	1	1	1	1	1	0	1	1	0	1	0	1	1	0	0	1	1	0	1	0	0	1	0	1	0	0	0	0	-	1	0	1	0	0
146.568	8519272	0	1	0	1	0	1	0	1	0	1	0	1	0	1	1	1	1	1	1	0	1	1	0	1	0	1	1	0	0	1	1	0	1	0	0	1	0	1	0	0	0	0	0	1	0	1	0	0
146.845	16329107	0	1	0	1	0	1	0	1	0	1	0	1	0	1	1	1	1	1	1	0	1	1	0	1	0	1	1	0	0	1	1	0	1	0	0	1	0	1	0	0	0	0	0	1	0	1	0	0
147.136	16329548	0	1	0	1	0	1	0	1	0	1	0	1	0	1	1	1	1	1	-	0	1	1	0	1	0	1	1	0	0	-	1	0	1	0	0	1	0	1	0	0	0	0	0	1	0	-	-	0
148.667	8512379	1	0	1	0	1	0	1	1	1	0	1	0	1	0	0	0	0	0	0	1	0	0	1	0	1	0	0	1	1	0	0	1	0	1	1	1	1	0	1	1	1	1	1	0	1	0	1	1
149.543	4556394	1	0	1	0	1	0	1	1	1	0	1	0	1	0	0	0	0	0	0	1	0	0	1	0	1	0	0	1	1	0	0	1	0	1	1	0	1	0	1	1	1	1	1	0	1	0	1	1
150.109	10499582	1	0	1	0	1	0	1	1	1	0	1	0	1	0	0	0	0	0	0	1	0	0	1	0	1	0	0	1	1	0	0	1	0	1	1	0	1	0	1	1	1	1	1	0	1	0	1	1
150.969	10499612	1	0	1	0	1	0	1	-	1	1	1	0	1	0	0	0	0	0	0	1	0	0	1	0	1	0	0	1	1	0	0	1	0	1	1	0	1	0	1	1	1	1	1	0	1	0	1	1
151.535	16329964	1	0	1	0	1	0	1	1	1	1	1	0	1	0	0	0	0	0	0	1	0	0	1	0	1	0	0	1	1	0	0	1	0	1	1	0	1	0	1	1	1	1	1	0	1	0	1	1
151.822	16329994	1	0	1	0	1	0	1	-	1	1	1	0	1	0	0	0	0	0	0	1	0	0	1	0	1	0	0	1	-	0	0	1	0	1	1	0	1	0	1	1	1	1	1	0	1	0	1	1
153.015	10524337	1	0	1	1	1	0	1	1	0	1	1	-	1	0	0	0	0	0	0	1	0	0	1	0	1	0	0	1	1	0	0	1	0	1	1	0	1	0	1	1	1	1	1	0	1	0	1	1
153.905	8527670	1	0	1	-	1	0	1	1	0	1	1	0	1	0	0	0	0	0	0	1	0	0	1	0	1	0	0	0	-	0	0	1	0	1	1	0	1	0	0	1	1	1	1	0	1	0	-	1
154.533	4569913	1	0	1	1	1	0	1	1	0	-	1	0	1	0	0	0	0	0	0	1	0	0	1	0	1	0	0	0	0	0	0	1	0	1	1	0	1	0	0	1	1	1	-	0	1	0	1	1
156.385	10513238	1	0	1	1	1	0	1	1	0	1	1	0	1	0	0	0	-	0	0	1	0	0	1	0	1	0	0	0	1	0	0	1	0	1	1	0	1	0	0	1	1	1	1	0	1	0	1	1
	GROUP 2R
0	10497848	1	0	1	1	1	0	0	0	0	1	1	0	1	0	1	1	0	0	1	1	1	0	0	1	0	0	1	0	1	0	1	0	0	0	1	1	0	1	1	0	0	0	0	0	0	1	1	0
1.204	30479370_45:C>G	1	0	1	1	1	0	0	0	0	1	1	0	1	0	1	-	0	0	1	1	1	0	1	1	0	-	1	0	1	0	1	0	0	0	1	1	0	1	-	0	0	0	0	0	0	1	1	0
1.505	4348212	1	0	1	1	1	0	0	0	0	1	1	0	1	0	1	-	0	0	1	1	1	0	1	1	0	0	1	0	-	0	1	-	0	0	1	1	0	1	-	0	0	0	0	0	0	1	1	0
3.02	4373812	1	0	0	1	1	0	0	0	0	1	1	0	1	0	1	1	0	0	1	1	1	0	1	1	0	0	1	0	1	0	0	1	0	0	1	1	0	1	1	0	0	0	0	0	0	1	1	0
3.342	119123860_10:T>C	0	1	1	0	0	1	-	1	1	-	0	1	0	1	0	-	1	1	0	0	-	1	0	0	1	1	0	1	0	1	1	0	1	1	0	0	-	0	-	1	1	1	1	-	1	0	0	1
4.119	105201200_17:C>G	1	0	0	-	1	-	-	-	0	1	1	0	1	0	1	-	0	0	1	1	1	0	1	-	0	0	1	0	-	0	0	1	0	0	1	1	0	1	0	0	-	0	0	0	0	1	1	0
12.035	10513333	1	1	0	0	-	1	1	-	1	0	0	1	0	1	0	1	1	1	0	1	-	1	1	0	1	1	0	0	0	0	1	0	1	1	0	0	1	0	1	1	-	1	1	1	1	0	-	1
41.138	4201622	0	0	1	1	0	0	0	-	0	0	0	0	1	0	1	0	0	0	1	1	1	1	0	0	0	0	1	0	1	1	0	0	0	0	0	0	0	1	1	0	1	-	1	0	0	0	0	0
41.755	14477573	0	0	1	1	0	0	0	1	0	0	0	0	1	0	1	0	0	-	1	1	1	1	0	0	1	0	1	0	1	1	0	0	0	0	0	0	0	1	1	0	1	1	1	0	0	0	0	0
42.682	8516203	0	0	1	1	0	0	0	1	0	0	0	0	1	0	1	0	0	0	1	1	1	-	0	0	1	0	1	0	0	1	0	0	0	0	0	0	0	1	-	0	1	1	1	0	0	0	0	0
43.641	8519689	1	1	0	0	1	1	1	1	1	1	1	1	0	1	0	1	1	-	0	0	0	0	1	1	0	1	0	1	0	0	1	1	-	1	1	1	1	0	-	1	0	0	0	1	1	1	1	1
44.268	8511631	1	1	0	0	1	1	1	-	1	1	1	1	0	1	0	1	1	1	0	0	0	0	1	1	0	1	0	1	0	0	1	1	1	1	1	1	1	0	-	1	0	0	0	1	1	1	1	1
44.575	4544872	1	1	1	0	1	1	1	1	1	1	1	-	0	1	0	1	1	1	0	0	0	0	1	1	0	1	0	1	0	0	1	1	1	1	1	1	1	0	-	1	0	0	0	1	-	1	1	1
46.47	4213062	1	1	1	0	1	1	1	1	1	1	1	1	0	1	0	1	1	1	0	0	0	0	1	1	0	1	0	1	0	0	1	-	1	1	1	1	1	0	-	1	0	0	0	1	1	1	1	1
47.69	42205680_12:G>A	0	0	0	1	0	0	0	0	0	0	0	0	1	0	1	0	0	0	1	1	1	1	0	0	1	0	1	0	1	1	0	0	0	0	0	0	0	1	1	0	1	1	1	0	0	0	0	0
48.627	42186370_22:C>G	0	0	-	1	0	0	0	0	0	0	0	0	0	0	1	0	0	0	1	1	1	1	0	0	1	0	1	0	-	1	0	0	0	0	0	0	0	1	-	0	1	1	1	0	0	0	0	0
49.234	4214009	0	0	0	1	0	0	0	0	0	0	0	0	0	0	1	0	0	0	1	1	1	1	0	0	1	0	1	0	-	1	0	1	0	0	0	0	0	1	1	0	1	1	1	0	0	0	0	0
49.516	14477007	0	0	0	1	0	0	0	0	0	0	0	0	0	0	1	0	0	0	1	1	1	1	0	0	1	0	1	0	1	1	0	1	0	0	0	0	0	1	1	0	1	1	1	0	0	0	0	0
50.092	14470108	0	0	0	1	0	0	0	0	0	0	0	0	0	0	1	0	0	0	1	1	1	1	0	0	1	0	1	0	1	1	-	1	0	0	0	0	0	1	1	0	1	1	1	0	0	0	0	0
50.389	4343349	0	0	0	1	0	0	0	0	0	0	0	0	0	0	1	0	0	0	1	1	1	1	0	0	1	0	1	0	1	1	0	1	0	0	0	0	0	1	1	0	1	1	1	0	1	0	0	0
50.966	4360208	0	0	0	1	0	0	0	0	0	0	0	0	0	0	1	0	0	0	1	1	1	1	-	0	1	0	1	0	1	1	0	1	0	0	0	0	0	1	1	0	1	1	1	0	1	0	0	0
51.247	4352928	0	0	0	1	0	0	0	0	0	0	0	0	0	0	1	0	0	0	1	1	1	1	1	0	1	0	1	0	-	1	0	1	0	0	0	0	0	1	1	0	1	1	1	0	1	0	0	0
51.534	11912951	0	0	0	1	0	0	0	0	0	0	0	0	0	0	1	0	0	0	1	1	1	1	1	0	1	0	1	0	0	1	0	1	0	0	0	0	0	1	1	0	1	1	1	0	1	0	0	0
52.111	4350317	0	0	0	1	0	0	0	0	0	0	0	0	0	0	1	0	0	0	1	1	1	1	-	0	1	0	1	0	-	1	0	1	0	0	0	0	0	1	1	0	1	1	1	0	1	0	0	0
52.708	4343218	0	0	0	1	0	0	0	0	0	0	0	0	0	0	1	0	0	0	1	1	1	-	-	0	1	0	1	0	0	1	0	0	0	0	0	0	0	1	1	0	1	1	0	0	1	0	0	0
53.014	8510197	0	0	0	1	0	0	0	0	0	0	0	0	0	0	1	0	0	0	1	1	1	0	-	0	1	0	1	0	-	1	0	0	0	0	0	0	0	1	-	0	-	1	0	0	1	0	0	0
53.326	4202523	0	0	0	1	0	0	0	-	0	0	0	0	0	0	1	0	0	0	1	1	1	0	-	0	1	0	1	0	1	1	0	0	0	0	0	0	0	1	1	0	1	1	-	0	1	0	0	0
54.948	4202115	0	0	0	1	0	0	0	0	0	0	0	0	0	0	1	0	0	0	1	1	-	0	-	0	1	0	1	0	1	1	0	0	0	0	0	0	0	1	-	0	1	1	0	0	1	0	0	0
55.937	8510989	1	1	1	0	1	1	1	1	1	1	1	1	1	1	0	1	1	1	0	0	0	1	1	1	0	1	0	1	0	0	1	1	-	1	1	1	1	0	0	1	0	0	-	1	0	1	1	-
56.575	8539140	1	1	1	0	1	1	1	1	1	1	1	1	1	1	0	1	1	1	0	0	0	1	1	1	0	1	0	1	0	0	1	1	1	1	-	1	1	0	0	1	0	0	1	1	0	1	1	-
70.064	14471314	0	1	0	1	0	0	1	0	0	-	0	0	0	0	1	0	1	0	1	1	0	0	0	0	0	0	1	1	0	-	0	1	0	0	0	0	0	1	1	0	0	1	0	0	1	0	0	0
77.925	8514371	0	1	0	1	0	0	1	0	0	0	0	0	0	0	0	0	1	0	1	-	0	0	0	0	0	0	0	1	0	1	0	1	0	1	0	0	0	1	1	0	1	-	0	0	1	0	0	0
78.899	8510429	0	1	0	1	0	0	1	0	0	0	0	0	0	0	0	0	1	0	1	1	0	0	0	0	0	0	0	1	0	-	0	1	0	1	0	0	0	1	1	0	1	1	0	0	1	0	0	0
79.826	4373747	0	1	0	1	0	0	1	0	0	0	0	0	0	0	0	0	1	0	1	1	0	0	0	0	-	0	0	1	0	1	0	1	0	1	0	0	0	1	0	0	1	1	0	0	1	0	0	0
82.206	8515347	0	1	0	1	0	0	1	0	0	1	0	0	0	1	0	0	1	0	1	1	0	0	0	0	0	0	0	1	0	1	0	1	1	1	0	0	0	1	0	0	1	1	0	1	1	0	0	0
82.493	4205856	0	1	0	1	0	0	1	0	0	1	0	0	0	1	0	0	1	0	1	-	0	0	0	0	0	0	0	1	0	-	0	1	1	1	0	0	0	1	0	0	1	1	0	1	1	0	-	0
82.794	8515253	0	1	0	1	-	0	-	0	0	1	0	0	0	1	0	0	1	0	1	1	0	0	0	0	0	0	0	1	0	-	0	1	1	1	0	0	0	1	0	0	1	1	0	1	1	0	0	0
83.742	15996608	1	0	1	0	1	1	0	1	-	0	1	1	1	1	1	1	0	1	0	-	1	1	1	1	1	1	1	0	0	-	1	0	0	0	1	1	1	0	1	1	0	0	1	0	0	1	1	1
84.354	16331223	1	0	1	0	1	1	0	1	1	0	1	1	1	1	1	1	0	1	0	1	1	1	1	1	1	1	1	0	1	1	1	0	0	0	1	1	1	0	-	1	0	0	1	0	0	1	1	-
84.646	4571425	1	0	1	0	1	1	0	1	1	0	1	1	1	1	1	1	0	1	0	-	1	1	1	1	1	1	1	0	1	-	1	0	0	0	1	1	1	0	1	1	0	0	1	0	0	1	1	1
86.439	11912347	0	0	1	0	1	1	0	1	1	0	1	1	0	1	1	1	0	1	0	1	1	1	1	1	0	1	1	0	1	1	1	0	0	0	1	1	1	0	1	1	0	0	1	0	0	1	0	1
86.721	15996397	0	0	1	0	1	1	0	1	1	0	1	1	0	1	1	1	0	1	0	1	1	1	1	1	0	1	1	0	1	1	1	0	0	0	1	1	-	0	1	1	0	0	1	0	0	1	0	1
87.017	14476908	0	0	1	0	1	1	0	1	1	0	1	1	0	1	1	1	0	1	0	1	1	1	1	1	0	1	1	0	1	-	1	0	0	0	1	1	1	0	1	1	0	0	1	0	0	1	0	1
87.619	4343367	1	1	0	1	0	0	1	0	0	1	0	0	1	0	0	0	1	0	1	0	0	0	0	0	1	0	0	1	0	1	0	1	1	1	0	0	0	1	0	0	1	1	0	1	1	0	1	0
88.196	8510396	1	1	0	1	0	0	1	0	0	1	0	0	1	0	0	0	1	0	1	0	0	0	0	0	1	0	0	1	0	1	0	1	1	1	0	0	0	1	0	0	1	1	0	1	1	1	1	0
88.503	4217442	1	1	0	1	0	0	1	0	0	1	0	0	1	0	0	0	1	0	1	0	0	0	0	0	1	0	0	1	0	-	0	1	1	1	0	0	0	1	0	0	1	-	0	1	0	1	1	0
90.156	3614978	1	1	0	1	0	0	1	0	0	1	0	0	1	0	0	0	1	0	0	0	0	0	0	0	1	0	0	1	0	0	0	1	1	1	0	0	0	1	0	0	1	1	0	0	1	-	1	0
	GROUP 3A
0	10522137	0	1	0	1	1	1	0	0	0	0	0	0	0	0	1	0	0	1	1	1	1	1	0	0	0	1	0	0	0	-	-	1	0	0	1	1	0	1	0	0	1	1	1	0	1	1	1	1
3.049	4344980	0	1	0	1	1	1	0	0	0	0	0	0	0	0	1	0	0	1	1	1	1	1	0	0	0	1	0	0	0	1	1	-	0	0	1	1	0	1	0	0	1	1	1	0	1	1	0	1
3.903	8515288	0	1	0	1	1	1	0	0	0	0	0	0	0	0	1	0	0	1	1	1	1	1	0	0	0	1	0	0	0	1	1	-	0	0	1	1	0	1	0	0	1	1	1	0	1	1	0	1
4.768	4356249	0	1	0	1	1	1	0	0	0	0	0	0	0	0	1	0	0	1	1	1	1	1	0	0	0	1	0	0	0	1	1	1	0	0	1	1	0	1	0	0	1	1	1	0	1	1	0	1
5.37	8516170	0	1	0	0	1	1	0	0	0	0	0	0	0	0	1	0	0	1	1	1	1	1	0	0	0	1	0	0	0	1	1	1	0	0	1	1	0	1	0	0	1	-	1	0	1	1	0	1
6.89	8520255	1	0	1	1	0	0	1	1	1	1	1	1	1	1	0	1	1	0	0	0	0	0	1	1	1	0	1	1	1	0	0	1	1	1	0	0	1	0	1	1	0	0	0	1	0	0	1	0
8.764	4219692	1	0	1	1	0	0	1	-	1	1	1	1	1	1	0	1	1	0	0	0	0	0	1	1	1	0	1	1	1	0	0	-	1	1	0	0	1	0	1	1	0	0	0	1	0	0	1	0
9.706	4556623	1	0	1	1	0	0	1	1	1	1	1	1	1	1	0	1	1	0	0	0	0	0	1	1	1	0	1	-	1	0	0	1	1	1	0	0	1	0	1	1	0	0	0	1	0	0	1	0
10.018	1001511570_7:A>G	0	1	0	-	1	1	0	0	0	0	0	0	0	0	1	0	0	1	1	1	1	1	0	0	0	1	0	0	0	1	1	-	0	0	1	1	0	1	0	0	1	1	1	-	1	1	0	1
13.402	36239000_50:T>G	0	1	0	-	1	1	-	-	0	-	0	0	0	0	1	0	0	-	1	1	1	-	-	0	0	1	0	0	-	1	-	1	-	0	1	1	0	1	0	0	1	1	1	0	1	1	0	1
14.407	4340843	1	0	1	1	0	0	0	1	1	1	1	1	1	1	0	1	1	0	0	0	0	1	1	1	1	0	1	1	1	0	0	0	1	1	0	0	1	0	1	1	0	0	0	1	0	0	1	0
15.277	3612100	1	0	1	1	0	0	0	1	1	1	1	1	1	1	0	1	1	0	0	0	0	-	1	1	1	0	1	1	1	0	0	0	1	1	0	0	1	0	1	1	0	0	0	1	0	0	1	0
20.962	4219222	1	0	0	1	0	0	0	0	1	1	1	1	1	1	0	1	1	0	0	0	0	1	1	-	1	0	1	1	-	0	0	0	1	1	0	0	1	0	-	1	0	0	0	1	0	0	1	1
21.554	4218640	1	0	0	1	0	0	0	0	1	1	1	1	1	1	0	1	1	0	0	0	0	1	1	1	1	0	1	1	1	0	0	0	1	1	0	0	1	0	1	1	0	0	0	1	0	0	0	1
22.121	4372593	1	0	0	1	0	0	0	0	1	1	1	1	1	1	0	1	1	0	0	0	0	1	1	1	1	0	1	1	1	0	0	0	1	1	0	0	1	0	1	1	0	0	0	1	0	0	0	1
22.692	4209992	1	0	0	1	0	0	0	0	1	1	1	1	1	0	0	1	1	0	0	0	0	1	1	1	1	0	1	1	-	0	0	1	1	1	0	0	1	0	1	1	0	0	0	1	-	0	0	1
23.974	4555274	1	0	0	1	0	0	0	0	1	-	1	1	1	0	0	1	1	0	0	0	0	1	1	-	1	0	1	1	1	0	0	1	1	1	0	0	-	0	-	1	0	0	0	1	0	0	0	-
26.338	4346883	1	1	0	1	0	-	0	0	1	-	1	1	1	0	0	1	1	0	0	0	0	1	1	-	1	0	1	1	-	0	0	1	1	1	0	0	1	0	1	1	0	0	0	1	0	0	0	1
28.911	4551767	0	-	1	0	1	-	1	1	0	1	0	0	0	1	1	-	0	1	1	1	1	0	0	1	0	1	0	-	1	1	1	0	-	0	1	1	0	1	-	0	1	1	1	0	1	1	1	-
32.565	45664280_23:A>G	1	1	0	1	0	-	0	0	1	-	-	1	1	0	0	1	1	0	0	0	0	1	1	0	1	0	1	1	-	0	0	1	1	1	0	0	1	0	1	1	0	0	0	1	0	0	0	1
32.857	1001827880_43:G>C	0	0	1	0	1	-	1	1	0	-	0	0	0	1	1	0	0	1	1	1	1	0	0	1	0	1	0	0	0	1	1	0	0	0	1	1	0	1	0	0	1	1	1	0	1	1	1	0
33.48	105236720_10:G>C	1	1	0	1	0	1	0	0	1	-	1	1	1	0	0	1	1	0	0	-	0	1	1	0	1	0	1	1	1	0	-	1	1	1	0	0	1	0	1	1	0	-	0	1	0	0	0	1
36.147	8517142	1	1	0	1	1	1	0	0	1	0	1	1	1	0	1	1	1	0	0	0	0	1	1	0	-	0	1	1	-	0	0	1	-	1	-	0	1	0	1	1	0	0	0	1	0	0	0	1
60.205	3624328	0	-	1	0	-	-	1	1	1	0	1	0	1	0	0	0	1	1	1	1	1	0	1	0	1	1	0	0	1	1	1	0	1	1	1	1	0	0	0	0	1	1	1	1	1	1	1	1
68.613	4341388	0	0	1	0	1	1	1	1	1	0	1	0	1	0	0	0	1	1	1	0	1	1	0	1	0	1	0	1	1	1	1	0	1	1	1	1	0	0	1	0	1	1	1	1	0	1	0	1
69.215	4215286	0	0	1	0	1	1	1	1	1	0	1	-	1	0	0	0	1	1	1	0	1	1	0	1	0	1	0	1	1	1	-	0	1	1	0	1	0	0	1	0	1	1	1	1	0	1	-	1
70.456	4574669	0	1	0	1	0	0	0	0	0	1	0	1	0	1	1	1	0	0	0	1	0	0	1	0	1	0	1	0	0	0	0	1	0	0	1	0	1	1	0	1	0	0	0	0	1	0	1	0
70.737	4341791	1	1	0	1	0	0	0	0	0	1	0	1	0	1	1	1	0	0	0	1	0	0	1	0	1	0	1	0	0	0	0	1	0	0	1	0	1	1	0	1	0	0	0	0	1	0	1	0
72.784	4358891	1	1	0	0	1	0	0	0	0	1	0	1	0	1	1	1	0	0	0	1	0	0	0	0	1	0	1	0	0	0	0	1	0	0	0	0	1	1	0	1	0	0	0	0	1	0	1	0
73.35	4349998	1	1	0	0	1	0	0	0	0	1	0	1	0	1	1	1	0	0	0	1	0	0	0	0	1	0	1	0	0	0	0	1	0	0	0	0	1	1	0	1	0	0	0	0	1	0	1	0
76.705	4203675	1	1	0	0	1	0	0	0	0	1	-	1	0	0	1	1	0	0	0	1	0	0	0	1	1	0	1	0	0	1	1	1	0	0	0	0	1	1	0	1	0	-	0	0	1	0	1	-
77.022	4551984	1	1	0	0	1	0	0	0	0	1	-	1	0	1	1	1	0	0	0	1	0	0	0	1	1	0	1	0	0	1	1	1	0	0	0	0	1	1	0	1	0	1	0	0	-	0	1	1
78.033	105152200_14:A>G	0	1	0	0	1	0	0	-	0	1	0	1	0	1	1	1	0	0	-	1	0	0	-	1	1	0	1	0	-	1	1	1	0	0	0	0	1	1	0	1	0	1	0	0	1	-	1	-
78.37	30471020_5:G>A	1	0	1	1	0	1	1	1	1	0	1	0	1	0	0	0	-	1	1	0	1	1	1	0	0	1	0	1	-	0	0	0	1	1	1	1	0	0	1	0	1	0	1	1	0	0	0	-
82.711	8516008	0	1	0	0	1	0	0	0	0	1	1	1	0	1	1	1	0	0	0	1	0	0	0	0	0	0	1	0	0	1	1	1	0	1	-	0	1	1	0	1	0	1	-	0	1	-	0	0
82.992	8517467	0	1	0	0	1	0	0	0	0	1	1	1	0	1	1	1	0	0	0	1	0	0	0	0	0	0	1	0	0	1	1	1	0	1	0	0	1	1	0	1	0	1	0	0	0	1	0	0
84.764	4214677	0	1	0	0	1	0	0	0	0	1	1	1	0	1	1	1	0	0	0	1	0	0	0	0	0	0	1	0	0	-	1	1	0	1	0	0	1	1	0	1	0	1	0	0	1	1	0	0
91.227	30459900_49:G>A	1	0	1	1	0	-	1	1	1	0	0	1	1	0	0	0	1	-	1	1	0	1	1	0	1	1	0	1	-	0	1	0	1	0	1	1	1	0	1	0	-	1	-	1	0	0	1	1
92.164	14472926	0	1	0	0	1	0	0	0	0	1	1	0	0	1	1	1	0	0	0	0	1	0	0	1	0	0	1	0	0	1	0	1	0	1	0	0	0	1	0	1	1	0	0	0	1	1	0	0
92.461	30476000_23:T>A	1	0	1	1	0	1	1	1	1	0	0	1	1	0	0	0	1	1	1	1	0	1	1	0	1	1	0	1	1	-	1	0	1	0	1	1	1	0	1	0	0	1	1	1	-	0	1	1
93.669	4556820	0	1	0	0	1	0	0	0	0	1	1	0	0	1	1	1	0	0	0	0	1	0	0	0	0	0	1	0	0	1	0	1	0	1	0	0	0	1	0	1	1	0	0	0	1	1	0	0
95.174	4343897	1	0	1	1	0	1	1	1	1	0	0	1	1	0	0	0	1	1	0	1	0	1	1	1	1	1	0	1	1	-	1	0	-	0	1	1	1	0	1	0	0	1	1	1	-	0	1	1
96.07	8521970	1	1	1	1	0	1	1	1	1	0	0	1	1	0	0	0	1	1	0	1	0	1	1	1	1	1	0	1	1	1	1	0	1	0	1	1	1	0	1	0	0	1	1	1	1	0	0	1
96.919	4219128	1	1	1	1	0	1	1	1	1	0	0	1	1	0	0	0	1	1	0	1	0	1	1	1	1	1	0	1	1	1	1	0	1	0	1	1	1	0	1	0	0	1	1	1	-	0	0	1
97.531	3606026	1	-	1	1	0	1	1	1	1	0	0	1	1	0	0	0	1	1	0	1	0	1	1	1	1	1	0	1	-	-	1	0	1	0	1	1	0	0	1	0	0	1	1	1	1	0	0	1
98.164	4214340	0	0	0	0	1	0	0	0	0	1	1	0	0	1	1	1	0	0	-	0	1	0	0	0	0	0	1	0	0	-	0	1	0	1	0	0	1	1	0	1	1	0	0	0	-	1	1	0
99.07	30414790_20:G>A	1	1	1	0	0	1	1	1	1	0	0	1	1	0	0	0	1	1	0	1	0	1	1	1	1	1	0	1	1	0	1	0	1	0	1	1	0	0	1	0	0	1	1	1	-	0	0	1
101.03	4364634	0	0	0	1	1	0	0	0	0	-	0	0	0	1	1	1	0	0	1	0	1	0	0	0	0	0	1	1	0	1	0	1	0	1	0	0	-	1	0	-	1	0	0	0	0	1	1	0
104.346	4218606	1	1	1	0	0	1	1	1	1	0	1	1	1	0	0	0	1	1	0	1	0	1	0	1	1	1	0	0	1	0	1	0	1	0	1	1	0	0	1	0	0	1	1	1	1	0	0	1
104.637	43646150_23:C>A	1	1	1	0	0	1	1	1	1	0	1	1	1	0	0	0	1	1	0	-	0	1	0	1	1	1	0	0	1	0	1	0	1	0	1	1	0	0	1	0	0	1	1	1	1	0	0	0
105.528	4557215	1	1	1	0	0	1	1	1	1	0	1	1	1	0	0	0	1	1	0	1	0	1	0	1	1	1	0	0	1	0	1	0	1	0	1	1	0	0	1	0	0	1	1	1	-	0	0	1
106.732	30415330_58:T>C	1	1	1	0	0	1	1	1	1	0	1	1	1	0	0	0	1	1	0	1	0	1	-	1	1	1	0	0	-	0	1	0	1	0	1	1	0	0	1	0	0	-	1	1	1	0	-	0
108.407	3611634	1	1	1	0	0	1	1	1	1	0	1	-	1	0	0	0	1	1	0	1	0	1	0	-	0	1	0	0	0	0	1	0	1	0	1	1	0	0	1	0	0	1	-	1	1	0	0	0
110.908	1000451940_42:A>T	1	-	0	1	1	0	-	0	0	1	0	0	1	1	1	-	0	0	1	0	-	0	1	0	1	0	1	1	-	-	0	1	0	1	0	0	1	1	0	1	1	0	0	0	0	0	1	1
111.219	30462390_9:T>G	0	1	1	0	0	1	0	1	1	0	1	1	0	0	0	0	1	1	0	1	0	1	0	1	0	1	0	-	1	0	1	0	1	0	1	1	0	-	1	0	0	1	1	1	1	1	0	0
113.418	36179820_8:A>G	0	1	1	0	0	1	0	1	1	0	1	1	0	0	0	0	1	1	0	1	0	1	0	1	0	1	0	-	-	0	1	1	1	0	1	1	0	-	1	0	0	1	1	-	1	1	0	0
113.735	30478540_8:C>T	-	0	0	1	1	0	1	0	0	1	0	0	1	1	1	1	0	0	1	0	1	0	1	0	1	0	1	-	0	1	0	0	0	1	0	-	1	-	-	1	1	-	0	-	0	0	1	1
114.047	10524294	1	0	0	1	1	0	1	0	0	1	0	0	1	1	1	1	0	0	1	0	1	0	1	0	1	0	1	-	0	1	0	0	0	1	0	0	1	-	0	1	1	0	0	-	0	0	-	1
114.334	8510442	1	0	0	1	1	0	1	0	0	1	0	0	1	1	1	1	0	0	1	0	1	0	1	0	1	0	1	1	0	1	0	0	0	1	0	0	1	-	0	1	1	0	0	1	0	0	1	1
114.671	43708680_14:A>G	0	1	1	0	0	1	-	1	1	-	1	1	0	0	0	0	1	1	0	1	0	1	0	1	0	1	0	0	-	0	1	1	1	0	1	1	0	1	1	-	0	1	1	-	1	1	0	0
115.361	4559474	0	1	1	0	0	1	0	1	1	0	1	1	0	0	0	0	1	1	0	1	0	1	0	1	0	1	0	1	1	0	1	1	1	0	1	1	0	1	-	0	0	1	1	1	1	1	0	0
115.647	11911842	0	1	1	0	0	1	0	1	1	0	1	1	0	0	0	0	1	1	-	1	0	1	0	1	0	1	0	1	1	0	1	1	1	0	1	1	0	1	1	0	0	1	1	1	1	1	-	0
119.4	3604434	0	1	1	0	0	1	0	1	1	0	1	1	0	0	1	0	1	1	0	1	1	1	1	1	0	1	1	1	-	0	1	1	1	0	1	1	0	1	1	0	1	1	1	0	1	1	1	0
120.979	3623091	0	1	1	0	0	1	0	1	1	0	1	1	0	0	1	0	0	1	1	1	1	1	1	1	0	1	1	1	-	0	1	1	1	0	1	0	0	1	1	0	1	1	1	0	1	1	1	0
121.602	3615027	0	1	1	0	0	1	0	1	1	0	1	1	0	0	1	0	0	1	1	1	1	1	1	1	0	1	1	1	1	0	1	1	1	0	1	0	0	1	1	0	1	1	1	0	-	1	1	0
122.519	3605580	1	0	0	1	1	0	1	0	0	1	0	0	1	1	0	1	1	0	0	0	0	0	0	0	1	0	0	0	0	-	0	0	0	1	0	1	1	1	0	1	0	0	0	-	0	0	0	1
127.498	4354312	1	0	0	1	0	0	-	0	0	1	0	0	1	0	0	1	1	0	0	0	0	0	0	0	1	0	0	0	0	0	0	0	0	-	0	-	1	1	1	1	0	0	0	-	0	0	0	-
129.801	3608643	0	1	1	0	1	1	0	1	1	0	1	1	0	0	1	0	0	1	1	1	1	1	1	1	0	1	1	1	0	1	1	-	1	1	1	0	0	1	0	0	-	1	1	0	1	1	1	-
131.152	8521704	0	1	1	0	-	1	0	-	1	0	1	1	0	1	1	0	0	0	1	1	1	1	1	1	0	1	1	-	0	1	-	1	-	1	-	0	0	1	0	0	1	1	1	0	1	1	-	1
136.432	4571427	0	-	1	0	1	-	1	1	1	0	1	-	0	1	1	0	0	1	1	1	0	0	1	1	-	0	1	1	-	1	1	1	1	1	1	0	0	1	1	1	1	1	-	0	1	1	1	-
137.096	8537262	0	1	1	0	1	1	1	1	1	0	1	1	0	1	1	0	0	1	1	-	-	0	1	1	0	0	1	1	1	1	1	1	1	1	1	0	0	0	1	1	-	-	1	-	1	1	1	-
137.408	3609811	0	1	1	0	1	1	1	1	1	0	1	1	0	1	1	0	0	-	1	1	-	0	1	1	0	-	1	1	-	1	1	1	1	1	1	0	0	0	1	1	0	1	1	0	1	1	1	-
138.648	4373503	0	1	1	0	1	1	1	1	1	0	1	1	0	1	1	0	0	1	1	1	0	0	1	1	0	1	1	-	1	1	1	1	1	1	1	1	0	0	1	1	0	1	1	0	1	1	1	1
139.857	3605888	0	1	1	0	1	1	1	1	1	0	1	1	0	1	1	0	0	1	1	1	1	0	1	1	0	1	1	1	-	1	1	-	1	1	1	1	0	0	1	1	0	1	1	0	1	1	1	1
141.076	3613962	1	0	0	1	0	0	0	0	0	1	0	0	1	0	0	1	1	0	0	0	0	1	0	0	1	0	0	0	0	0	0	0	0	0	0	0	1	1	0	0	1	0	0	1	0	0	0	-
141.653	10498243	1	0	0	1	0	0	0	0	0	1	0	0	1	0	0	1	1	0	0	0	0	1	0	0	1	0	0	0	0	0	0	0	0	0	0	0	1	1	0	0	1	0	0	1	0	0	0	1
142.219	4350998	1	0	0	1	0	0	0	0	0	1	0	0	1	0	0	1	1	0	0	0	0	1	0	0	1	0	0	0	0	0	0	0	0	0	0	0	1	0	0	0	1	0	0	1	0	0	0	1
142.506	10497836	1	0	0	1	0	0	0	0	0	1	0	0	1	0	0	1	1	0	0	0	0	1	0	0	1	0	0	0	0	0	0	0	0	0	0	0	1	1	0	0	1	0	0	1	0	0	0	-
148.615	16329676	0	1	1	0	1	1	0	0	0	0	0	1	0	1	1	0	0	1	1	1	1	0	1	1	0	1	1	1	-	1	-	-	1	1	-	1	0	1	1	1	1	1	1	0	1	1	1	1
	GROUP 3B
0	4551260	0	1	0	1	0	0	0	0	0	1	1	1	0	0	1	0	1	0	1	1	1	1	1	0	0	0	1	0	0	1	1	0	0	1	-	1	0	0	0	0	1	0	0	0	0	1	0	0
7.895	3623958	0	1	0	1	-	0	0	0	0	1	1	1	0	0	1	0	1	0	1	1	1	1	1	0	0	0	1	-	0	1	1	0	0	1	-	1	0	0	1	0	1	0	0	0	0	1	0	0
8.242	3612120	0	1	0	1	1	0	0	0	0	1	1	1	0	0	1	0	1	0	-	-	1	1	-	0	0	0	1	1	0	1	1	0	0	-	1	1	0	0	1	0	1	0	0	0	0	-	1	0
8.88	4549126	1	0	1	0	0	1	1	1	1	0	0	-	1	1	0	1	0	1	0	-	0	0	0	1	1	1	0	0	1	0	0	1	1	1	0	0	1	1	0	1	0	1	1	1	1	0	0	1
9.172	3043907	1	0	1	0	0	1	1	1	1	0	0	0	1	1	0	1	0	1	0	-	0	0	0	1	1	1	0	0	-	0	0	1	1	-	0	0	1	1	0	1	0	1	1	-	1	0	0	1
9.469	3615418	1	0	1	0	0	1	1	1	1	0	0	0	1	0	0	1	0	1	0	1	0	0	0	1	1	1	0	0	-	0	0	1	1	1	0	0	1	1	0	1	0	1	1	1	1	0	-	1
10.936	4344583	1	0	1	0	0	1	1	1	1	0	0	0	1	1	0	1	0	1	0	1	0	0	0	1	1	1	0	0	1	0	0	1	1	1	0	0	1	1	0	1	0	1	1	1	1	0	0	1
11.548	8514443	0	1	0	1	1	0	0	0	0	1	1	1	0	0	1	0	1	0	1	-	1	-	1	0	0	0	1	1	0	1	1	0	0	-	1	1	0	0	1	0	-	0	0	0	0	1	1	0
12.197	4343675	0	1	0	1	1	0	0	0	0	1	1	1	0	0	1	0	1	0	1	1	1	1	1	0	0	0	1	1	0	1	1	-	0	-	1	1	0	0	1	0	1	0	0	0	0	-	1	0
12.794	10497602	1	0	1	0	0	1	1	1	1	0	0	0	1	1	0	1	0	1	0	0	0	0	0	1	1	1	0	0	1	0	0	1	1	1	0	0	1	1	0	1	0	1	1	1	1	0	0	1
13.653	3604978	1	0	1	0	0	1	1	1	1	0	0	0	1	1	0	1	0	1	0	0	0	0	0	1	1	1	0	0	1	0	0	1	1	1	0	0	1	1	0	1	0	1	1	1	1	0	0	1
13.95	4549171	1	0	1	0	0	1	-	1	-	0	0	0	1	0	0	1	0	1	0	0	0	0	0	1	1	1	0	0	1	0	0	1	-	-	0	0	-	1	0	1	0	-	-	-	1	0	0	1
15.454	3622564	1	0	0	0	0	1	1	1	0	0	0	0	1	1	0	1	0	1	0	1	0	0	0	1	1	1	0	0	1	0	0	1	1	0	0	0	1	1	0	1	0	1	1	1	1	0	0	1
15.782	36098050_14:T>C	0	1	1	-	-	0	0	0	1	1	1	1	0	0	-	0	1	0	1	0	1	-	1	0	0	0	1	-	0	-	1	1	0	1	-	1	0	0	1	0	1	0	0	0	0	-	-	0
17.355	8514713	0	-	1	1	1	0	0	0	1	1	-	1	0	0	1	0	1	0	1	0	1	-	0	0	0	0	1	1	0	-	-	1	0	-	1	-	0	0	1	0	-	0	0	0	0	1	-	0
22.977	4557548	0	-	1	1	-	0	0	0	-	1	-	-	0	0	1	0	-	0	1	0	-	1	0	-	0	0	-	1	0	-	0	1	0	1	-	1	0	0	1	0	1	0	0	0	0	1	1	0
24.281	8518672	1	0	0	0	0	1	1	1	0	0	0	0	1	1	0	1	0	1	0	1	0	1	1	0	1	1	0	0	1	0	1	0	1	0	0	0	1	1	0	1	0	1	1	1	1	0	0	1
25.833	3613903	1	0	0	0	0	1	1	1	0	0	0	0	1	1	0	1	0	1	-	1	0	-	-	0	1	1	0	0	1	0	1	0	1	0	0	0	1	1	0	1	0	1	1	1	1	0	0	1
27.423	4221542	1	1	0	0	0	1	1	-	1	0	0	0	1	1	0	1	0	-	1	1	0	-	1	0	1	1	0	0	1	0	1	0	1	0	0	0	1	1	0	1	0	1	1	1	1	0	0	1
28.035	3604501	1	1	0	0	0	1	1	1	-	0	0	0	1	1	0	1	0	1	1	1	0	-	1	0	1	1	0	0	1	0	-	0	1	0	0	0	1	1	0	1	0	1	1	1	1	0	0	1
29.577	8539436	1	1	0	1	0	1	1	1	1	0	0	0	1	1	0	1	0	1	1	1	0	0	1	0	1	1	0	0	1	0	1	0	1	0	0	0	1	1	0	1	0	1	1	1	1	1	0	1
32.322	3623547	1	1	0	1	0	1	1	-	1	0	1	0	1	1	0	1	0	1	1	1	0	0	1	0	1	1	0	0	0	0	1	0	1	0	0	0	1	1	0	1	0	1	1	1	1	1	0	1
33.489	8539365	1	1	0	1	0	1	1	1	1	0	1	0	1	1	0	1	0	1	1	1	0	0	1	0	1	1	0	0	0	0	1	0	1	0	0	0	1	1	0	1	0	1	1	1	1	1	0	1
34.359	8519081	1	1	0	1	0	1	-	1	1	0	1	0	1	1	0	1	0	1	1	1	0	0	1	0	1	1	0	0	0	0	1	1	1	0	0	0	1	1	0	1	0	0	-	1	-	1	0	1
34.655	8518407	1	-	0	1	0	-	0	1	1	0	1	0	1	0	0	1	0	1	1	1	0	0	1	0	1	1	0	0	0	0	1	1	1	0	0	0	1	1	0	1	0	0	-	1	1	1	0	1
35.996	3618623	1	1	0	1	0	-	0	-	-	0	1	0	1	0	0	1	0	1	-	1	-	0	-	0	1	1	0	0	0	0	1	-	-	0	0	0	-	1	0	1	0	0	1	-	1	1	0	1
40.141	3622044	1	0	0	1	-	1	0	1	1	0	1	0	1	0	0	1	0	1	1	1	1	0	1	0	1	1	0	0	0	1	1	1	0	1	0	0	1	1	0	1	0	0	1	0	1	1	0	1
41.603	8519188	1	0	0	1	0	-	0	1	1	0	1	0	1	0	0	1	0	0	1	1	0	0	1	0	1	1	0	0	0	1	1	1	0	1	0	0	1	1	0	1	0	0	1	0	-	1	0	1
41.895	3623605	1	0	0	1	0	1	0	1	1	0	-	0	1	0	0	1	0	0	1	1	0	0	1	0	1	1	0	0	0	1	1	1	0	1	0	0	1	-	0	1	0	0	1	0	1	1	0	1
42.202	3611230	1	0	0	1	0	-	0	-	-	0	1	0	1	0	0	1	0	0	1	1	0	0	-	0	-	1	0	0	0	1	1	1	0	1	0	0	1	1	0	1	0	0	1	0	1	1	0	1
43.77	10521128	1	0	0	1	0	-	0	1	1	1	1	0	1	0	0	1	0	0	1	1	0	0	1	0	1	1	0	0	0	1	1	-	0	1	0	0	1	1	0	1	0	0	1	0	1	1	0	1
44.686	119121360_22:T>C	0	1	1	0	1	-	1	-	0	1	0	1	0	1	1	0	1	1	0	0	1	1	0	1	0	1	1	1	1	0	0	-	1	0	1	1	0	-	1	0	1	1	0	1	0	0	1	0
45.624	8510286	1	0	0	1	0	1	0	-	-	0	1	0	1	0	0	1	0	0	1	1	0	0	1	0	1	1	0	0	0	1	1	1	0	1	0	0	1	-	0	-	0	0	1	0	1	1	0	-
50.787	3620138	1	0	0	1	0	1	0	0	-	0	1	0	1	0	0	1	0	0	-	1	0	0	1	0	1	1	0	0	0	1	-	0	0	-	0	0	1	-	0	-	0	0	1	0	1	1	0	-
52.175	4217475	1	0	0	1	0	1	0	-	0	0	1	0	1	0	0	1	0	0	1	1	0	1	1	0	1	1	0	0	0	1	1	0	0	1	0	0	1	0	0	1	0	0	1	0	1	1	0	1
53.415	4343571	1	0	0	1	0	-	0	1	0	-	1	0	1	0	0	1	0	0	1	1	0	1	1	0	1	1	0	0	0	1	1	0	0	1	0	0	1	1	0	1	0	0	1	0	1	1	0	1
53.732	105168540_11:G>A	1	0	0	1	0	-	0	-	0	0	1	0	-	0	0	1	0	0	1	1	0	1	1	0	1	-	0	0	-	1	1	0	0	1	0	0	1	-	0	1	0	0	1	0	1	1	-	1
54.386	3619716	0	1	1	0	1	-	1	-	1	1	0	1	0	1	1	0	1	1	0	0	1	0	0	1	0	-	1	1	0	0	0	1	1	0	1	1	0	0	1	0	1	1	0	1	0	0	1	0
54.998	3613331	0	1	1	0	1	1	-	1	1	1	0	1	0	1	1	0	1	1	0	0	1	0	0	1	0	1	1	1	-	0	0	1	1	0	1	1	0	1	1	0	1	1	-	1	0	0	1	0
55.904	10522370	1	0	0	1	0	-	0	-	0	0	1	0	1	0	0	1	0	0	1	1	0	-	1	0	1	0	0	0	0	1	1	0	0	1	0	0	1	0	0	1	0	0	-	0	1	1	0	1
57.166	36230560_11:G>T	1	1	1	0	1	-	-	0	1	1	0	1	0	1	1	0	1	1	0	0	1	0	1	1	1	-	1	1	1	0	0	1	1	0	1	1	0	-	1	0	1	1	0	1	1	0	1	0
61.536	8521475	1	1	1	0	1	1	1	1	1	1	0	1	0	1	0	0	1	1	0	1	1	0	1	1	1	1	1	1	1	0	1	1	1	-	1	0	0	0	1	0	1	1	0	1	1	0	0	0
61.823	10511462	1	1	1	0	1	1	1	1	1	1	0	1	0	1	0	0	1	1	0	1	1	0	1	1	1	1	1	1	1	0	1	1	1	1	1	0	0	1	1	0	1	1	0	1	1	0	0	0
63.745	4562525	0	0	1	0	-	-	-	-	1	-	0	1	0	1	0	0	1	1	0	1	1	0	1	1	1	0	1	1	1	0	1	1	1	1	1	0	0	1	1	0	1	1	0	1	1	0	0	0
67.221	30406050_44:A>G	0	-	0	1	0	0	0	-	0	0	1	1	1	0	1	1	0	0	1	0	0	1	0	0	0	-	0	0	0	1	0	0	1	0	0	1	1	0	0	1	0	0	1	1	0	0	1	1
68.482	3614442	1	1	1	0	1	1	1	-	1	1	0	0	0	1	0	0	1	1	0	1	1	0	1	1	1	1	1	1	1	0	1	1	0	1	1	0	0	1	1	0	1	1	0	0	1	1	0	0
69.1	36178670_49:A>T	0	-	0	1	0	0	0	0	0	0	1	1	1	0	1	1	0	0	1	0	0	1	0	0	0	-	0	0	0	1	0	0	1	0	0	1	1	0	0	1	0	0	-	1	0	0	1	1
69.422	30444210_20:C>A	1	0	-	0	1	1	1	-	1	1	0	0	0	1	0	0	1	1	0	1	1	0	1	1	1	-	1	1	1	0	1	1	0	1	1	0	0	1	1	0	1	1	0	0	1	-	0	0
70.694	4352252	0	1	0	1	0	0	0	1	0	0	1	1	1	0	1	1	-	0	1	0	0	1	0	0	0	0	0	0	0	1	0	0	1	0	0	1	1	0	0	1	0	0	1	1	0	0	1	1
70.995	4220991	0	1	0	1	0	0	0	1	0	0	1	1	1	0	1	1	0	0	1	0	0	1	0	0	0	0	0	0	0	1	0	0	1	0	0	1	1	0	0	1	0	0	1	-	0	0	1	1
71.721	36167870_8:A>G	1	-	1	0	-	1	-	-	1	1	0	0	0	1	0	0	1	1	0	1	1	0	-	-	1	0	1	1	1	0	1	1	0	1	1	0	0	1	1	0	1	1	0	0	1	1	0	0
72.446	4203524	1	0	1	0	1	1	-	-	1	1	0	0	0	1	0	0	1	1	0	1	1	0	1	-	1	1	1	-	-	0	-	1	0	1	1	0	0	1	1	0	1	1	0	0	1	1	0	0
72.763	30471680_13:C>G	0	1	0	1	0	0	0	-	0	0	1	1	1	0	1	1	0	0	1	0	0	1	0	0	0	0	0	0	0	1	0	0	1	0	0	1	1	0	0	1	0	0	1	-	0	0	1	1
73.06	4354055	0	1	0	1	0	0	0	1	0	0	1	1	1	0	1	1	0	0	1	0	0	1	0	0	0	0	0	0	0	1	0	0	1	0	0	1	1	0	0	1	0	0	1	1	0	0	1	1
73.631	3616157	0	1	0	1	0	0	1	1	0	0	1	1	1	0	1	-	0	0	1	0	0	1	0	0	0	0	0	0	0	0	0	0	1	0	-	1	1	0	0	1	0	0	1	1	0	0	1	1
73.913	4345494	0	1	0	1	0	0	1	1	0	0	1	1	1	0	1	1	0	0	1	0	0	1	0	0	0	0	0	0	0	0	0	0	1	0	0	1	1	0	0	1	0	0	1	1	1	0	1	1
74.788	4349877	0	1	0	1	0	0	1	-	0	0	1	1	1	0	1	1	0	0	1	0	0	1	0	0	0	0	0	0	0	0	0	0	1	0	0	1	1	0	0	1	0	0	1	1	1	0	1	1
75.08	3609225	0	1	0	1	0	0	1	-	0	0	1	-	1	0	1	1	0	0	1	0	0	1	0	0	0	0	0	0	0	0	0	0	1	0	0	1	1	0	0	1	0	0	1	1	1	0	1	1
75.366	3618930	0	1	0	1	0	0	1	1	0	0	1	1	1	0	1	1	0	0	1	0	0	1	0	0	0	0	0	0	0	0	0	0	1	0	0	1	1	0	0	1	0	0	1	1	1	0	1	1
75.953	4557708	0	0	0	1	0	0	1	-	0	0	1	1	1	0	1	1	0	0	1	0	0	1	0	0	0	0	0	0	0	0	0	0	1	0	0	1	1	0	0	1	0	0	1	1	-	0	1	1
76.245	4558062	0	0	0	1	0	0	1	1	0	0	1	1	1	0	1	1	0	0	1	0	0	1	0	0	0	0	0	0	0	0	0	0	1	0	0	1	1	0	0	1	0	0	1	1	1	0	1	1
76.542	3612957	0	0	0	1	0	0	1	1	0	0	1	1	1	0	1	1	0	0	1	0	0	1	0	0	0	0	0	0	0	0	0	0	1	0	-	1	1	0	0	1	0	0	1	1	1	0	1	1
77.195	3621302	1	1	1	0	1	1	0	0	1	1	0	0	0	1	0	0	1	1	0	1	1	0	1	1	1	1	1	1	1	1	1	1	-	1	-	0	0	1	1	0	1	1	0	0	0	1	0	0
78.499	1001291610_23:T>C	0	0	0	1	0	0	1	-	0	0	1	1	1	0	1	1	0	0	1	0	0	1	0	0	0	0	0	0	0	0	0	0	1	0	0	1	1	0	0	1	0	0	1	1	1	0	1	1
79.452	4205914	1	1	1	0	1	1	0	1	1	1	0	1	0	1	0	0	1	-	0	1	1	0	-	-	1	1	1	1	0	-	1	1	0	1	-	0	0	1	1	0	1	1	0	0	0	1	0	0
94.144	45659400_24:T>C	1	0	0	1	0	1	1	1	-	0	0	-	1	0	1	1	0	1	0	0	0	1	1	0	1	-	0	1	1	1	-	0	1	1	0	1	1	0	1	1	0	0	1	1	0	0	1	1
95.39	3603800	0	1	1	0	1	0	0	1	1	1	1	1	0	1	0	0	1	0	1	1	1	0	0	1	0	1	1	0	0	0	1	1	0	0	1	0	0	1	0	0	1	1	0	0	1	1	0	0
95.681	4358750	0	1	1	0	1	0	0	-	1	1	1	1	0	1	0	0	1	0	1	1	1	0	0	1	0	1	1	0	0	0	1	1	0	0	1	0	0	-	0	0	1	1	0	0	1	1	0	0
96.608	4220940	0	1	1	0	1	0	0	1	-	1	1	1	0	1	0	0	1	0	1	1	1	0	0	1	0	1	1	0	0	0	1	1	0	0	1	0	1	-	0	0	-	1	-	0	1	1	0	1
97.854	3624816	1	0	0	1	0	1	1	1	1	0	0	0	1	0	1	1	0	1	0	0	0	1	1	0	1	0	0	1	0	1	0	0	1	1	0	1	0	0	1	1	0	0	1	-	0	0	1	0
99.142	3616410	1	0	0	1	1	-	1	-	-	0	0	-	1	0	1	1	0	1	0	0	0	1	1	0	1	0	0	1	-	0	0	0	1	-	0	-	0	0	1	1	0	0	1	1	0	0	1	0
104.018	3621685	1	0	0	-	1	1	0	1	1	0	0	0	1	0	1	1	0	1	0	0	0	1	1	0	1	0	1	-	1	0	0	1	1	1	0	1	0	1	1	0	0	0	1	1	0	0	1	0
105.511	4344672	0	1	1	1	0	0	1	-	-	1	1	1	0	1	0	0	1	0	1	1	1	0	0	1	0	1	0	-	0	1	1	0	0	0	1	0	1	0	0	1	1	1	0	0	1	1	1	1
107.607	14471286	0	1	1	1	0	0	1	1	1	1	1	1	0	1	0	0	1	0	1	1	1	0	0	1	0	1	0	-	0	1	1	0	0	0	1	0	1	0	0	1	1	1	-	0	1	1	-	1
108.497	4548099	0	1	1	1	0	0	1	1	1	1	1	1	1	1	0	0	1	0	1	1	1	0	0	1	0	1	0	-	0	1	1	0	-	0	1	0	1	0	0	1	1	1	0	0	1	1	1	1
108.794	43682310_23:G>A	0	1	1	-	0	0	1	-	1	1	1	1	1	1	0	0	1	0	1	1	1	0	0	1	0	1	0	-	-	1	1	0	0	0	1	0	1	0	0	1	1	1	0	0	1	1	1	1
109.732	105250460_38:A>G	0	1	1	-	0	0	1	-	1	1	1	1	1	1	0	0	1	0	1	1	1	0	0	1	0	1	0	-	0	1	1	0	0	0	1	0	1	0	0	1	1	1	0	0	1	1	-	1
110.043	36178110_54:T>G	1	0	0	-	1	1	0	-	0	-	0	0	0	0	1	1	0	1	0	0	0	1	1	-	1	0	1	-	-	0	0	1	1	1	0	1	0	1	1	0	0	0	1	1	0	0	-	0
110.366	3621103	0	1	1	1	0	0	1	0	1	1	1	1	1	1	0	0	1	0	-	1	1	0	0	1	0	1	0	1	0	1	1	0	0	0	1	0	1	0	0	1	1	1	0	0	1	1	1	-
111.622	43702350_35:A>G	1	0	0	-	1	1	0	1	0	1	0	0	0	0	1	1	0	1	0	0	0	1	1	0	1	0	1	-	1	0	0	1	1	0	0	0	0	1	1	0	0	0	1	1	0	0	-	0
112.255	36186760_37:A>G	1	0	0	-	1	1	0	1	0	1	0	0	0	0	1	1	0	1	0	0	0	1	1	0	1	0	1	1	-	0	0	1	1	0	0	0	-	1	1	0	0	-	1	1	0	0	-	0
112.572	36244380_32:A>C	0	1	1	0	0	0	1	0	1	0	1	1	1	1	0	0	1	0	1	1	1	0	0	1	1	1	0	-	0	1	1	0	0	1	1	1	1	0	0	1	1	1	0	0	1	1	-	1
113.78	8525952	1	0	0	1	1	1	0	1	0	1	0	0	0	0	1	1	0	1	0	0	-	1	1	0	0	0	1	-	1	0	0	1	1	0	0	0	0	1	1	0	0	0	1	1	0	0	0	0
115.805	36114050_62:T>C	1	0	0	1	1	1	0	1	1	1	0	0	0	0	1	1	0	1	-	0	0	1	1	0	0	0	1	1	-	0	0	0	1	-	-	-	0	1	1	0	0	0	1	1	0	0	0	0
116.815	36039330_18:C>G	1	0	0	1	1	1	0	1	1	1	0	0	0	0	1	1	0	1	0	0	-	1	1	0	0	0	1	1	1	0	0	0	1	1	0	0	0	1	1	0	0	0	1	1	1	0	0	0
117.428	4562719	0	1	1	0	0	0	1	0	0	0	1	1	1	1	0	0	1	0	1	1	1	0	0	1	1	1	0	0	0	1	-	1	0	0	1	1	1	0	0	1	1	-	0	0	0	-	1	1
118.948	8525981	1	0	0	1	1	1	0	1	1	1	0	0	0	0	1	1	1	1	0	1	-	1	1	0	0	0	1	1	-	0	1	0	1	1	0	0	1	1	1	0	0	1	1	1	1	0	0	0
122.115	42129000_25:A>G	1	0	0	0	1	1	-	1	1	1	0	0	0	0	1	1	1	1	0	1	-	1	1	0	0	0	1	1	1	0	1	1	1	1	0	0	-	1	1	0	0	1	-	1	1	0	0	0
122.412	8517997	0	1	1	1	0	0	0	1	0	0	1	1	1	1	0	0	0	0	1	0	1	0	0	1	1	1	0	0	0	1	0	0	0	0	1	1	0	0	0	1	1	0	0	0	0	1	1	1
123.303	43688790_30:C>T	0	1	1	1	0	0	0	-	0	0	1	1	1	-	0	0	0	0	1	0	-	0	0	1	1	1	0	0	0	1	0	0	0	0	1	1	0	-	0	1	1	0	0	0	0	1	1	1
124.204	16329760	0	0	1	1	0	-	0	1	0	-	1	1	1	1	0	0	0	0	1	0	1	0	0	1	1	1	0	0	0	1	0	0	0	0	1	1	0	0	0	1	1	0	0	0	0	1	1	1
126.077	4216210	0	0	1	1	0	0	0	1	0	0	1	1	1	1	0	0	0	0	1	0	-	0	0	1	1	1	0	0	0	1	0	0	0	0	1	1	0	0	0	-	-	0	0	0	0	1	1	-
128.075	10508775	0	0	1	1	0	0	0	-	0	0	-	-	1	0	0	0	0	0	1	0	0	0	0	1	1	1	0	0	0	1	0	0	0	0	1	1	0	0	0	1	1	0	0	0	0	1	1	1
131.017	4342061	0	1	0	0	1	1	1	-	1	1	0	0	0	0	1	1	1	1	0	1	1	1	1	0	0	0	1	1	1	0	1	1	1	1	0	0	1	1	1	0	1	1	1	1	1	0	0	0
131.902	10497739	0	1	0	0	1	1	1	1	1	1	0	0	0	0	1	1	1	1	0	1	1	1	1	0	0	0	1	1	1	0	1	-	1	1	0	0	1	1	1	0	1	1	1	1	1	0	0	0
132.489	10524779	0	1	0	0	1	1	1	1	1	1	0	0	0	0	1	1	1	1	0	1	1	1	1	0	0	0	1	1	1	0	1	1	1	1	0	0	1	1	1	0	1	1	1	1	1	0	0	0
133.066	16358565	1	0	1	1	0	0	0	0	0	0	1	1	1	1	0	0	0	0	1	0	0	0	0	1	1	1	0	0	0	-	0	0	0	0	1	1	0	0	0	1	0	0	0	0	0	0	1	1
133.956	4220496	1	0	1	1	0	0	0	1	0	0	1	1	1	1	0	0	0	0	1	0	0	0	0	1	1	1	0	0	0	1	0	0	0	0	1	1	0	0	0	1	0	-	0	0	0	-	1	1
134.837	10520180	1	0	1	1	0	0	0	1	0	0	1	1	1	0	0	0	0	0	1	0	0	0	0	1	1	1	0	0	0	1	0	0	0	0	1	1	0	0	0	1	0	0	0	0	0	1	1	1
135.701	8517026	1	0	1	1	0	0	0	1	0	0	1	1	1	0	0	0	0	0	1	0	0	0	0	1	1	1	0	0	0	1	0	0	0	0	1	1	0	0	0	1	0	0	0	0	0	1	1	1
137.142	4220148	1	0	1	1	0	0	0	1	0	0	0	1	1	1	0	0	0	0	1	0	0	0	0	1	1	1	0	0	0	1	0	0	0	0	1	1	0	0	0	1	0	0	0	0	0	1	1	1
138.314	4216914	0	1	0	0	1	1	1	1	1	1	1	0	0	0	1	1	1	-	-	1	1	1	1	0	0	0	1	1	1	0	1	1	1	1	0	0	1	1	1	0	1	1	1	1	1	0	0	0
138.606	4347534	0	1	0	0	1	1	1	1	1	1	1	0	0	0	1	1	1	1	0	1	1	1	1	0	0	0	1	1	-	0	1	1	1	1	0	0	1	1	1	0	1	1	1	1	1	0	0	0
138.887	4550033	0	1	0	0	1	1	1	1	1	1	1	0	0	0	1	1	1	1	0	1	1	1	1	0	0	0	1	1	1	0	1	1	1	1	0	0	1	1	1	0	1	1	1	1	1	0	-	0
139.164	4358129	0	1	0	0	1	1	1	1	1	1	1	0	0	0	1	1	1	1	0	1	1	1	1	0	0	0	1	1	1	0	1	1	1	1	0	0	1	1	1	0	1	1	1	1	1	0	0	0
142.128	4213255	0	1	0	0	1	1	1	1	1	1	1	0	0	0	1	1	1	0	0	1	1	1	-	0	0	0	1	1	0	0	1	1	1	1	0	0	1	1	1	0	1	1	1	1	1	0	0	0
146.208	105136560_14:T>C	0	1	0	0	1	1	1	1	1	1	0	0	0	0	1	1	1	0	0	-	1	0	1	0	0	0	1	1	-	0	1	1	1	1	-	0	0	1	1	0	1	1	1	1	1	0	-	0
146.525	4354649	0	1	0	0	1	1	1	1	1	1	0	0	0	0	1	1	1	0	0	1	1	0	1	0	0	0	1	1	0	0	1	1	1	-	1	0	0	1	1	0	1	1	1	1	1	0	-	0
146.822	30464690_44:C>T	0	1	0	0	1	1	1	1	1	1	0	0	0	0	1	1	1	0	0	1	1	0	1	0	0	0	1	1	0	0	1	1	1	1	1	0	0	1	1	0	1	1	1	1	1	0	0	0
148.674	8520262	0	0	1	1	0	0	0	0	0	0	1	1	1	1	0	0	0	1	0	0	0	1	0	1	1	1	0	0	1	1	0	0	0	0	0	1	1	0	0	1	0	0	0	0	0	1	1	0
150.435	8521081	0	0	1	1	0	0	0	0	0	0	1	1	1	1	0	0	0	1	0	0	0	1	0	1	1	1	0	0	1	0	0	0	0	0	0	1	1	0	0	-	1	0	0	0	0	1	1	0
150.726	8520936	0	0	1	1	0	0	0	1	0	0	1	1	1	1	0	0	0	1	0	0	0	1	0	1	1	1	0	0	1	0	0	0	0	0	0	1	1	0	0	1	1	0	0	0	0	1	1	0
151.033	8538313	1	1	0	0	1	1	1	-	1	1	0	0	0	0	1	1	1	0	1	1	1	0	1	0	0	0	1	1	0	1	1	1	1	1	1	0	0	1	1	0	0	1	1	1	1	0	0	1
151.33	3619789	1	1	0	0	1	1	1	1	1	1	0	0	0	0	1	1	1	0	1	1	1	0	1	0	0	0	1	1	0	1	1	1	1	1	1	0	0	1	1	0	0	1	1	1	1	0	0	1
151.622	4205751	1	1	0	0	1	1	1	1	1	1	0	0	0	0	0	1	1	0	1	1	1	0	1	0	0	0	1	1	0	1	1	1	1	1	1	0	0	1	1	0	0	1	1	1	1	0	0	1
152.528	4201720	1	1	0	0	1	1	-	-	1	1	0	0	0	0	0	1	1	0	1	1	1	0	1	0	1	0	0	1	0	1	1	1	1	-	1	0	0	1	1	0	0	1	1	1	1	0	0	1
157.114	16330059	1	1	0	0	0	1	1	1	1	1	0	-	0	0	0	1	1	0	1	1	1	0	1	0	1	0	0	1	0	1	0	0	1	0	1	-	0	1	1	0	0	1	1	1	0	0	0	0
	GROUP 3R
0	10513770	0	1	1	1	0	0	1	0	0	0	0	1	0	0	1	0	0	1	1	0	1	1	0	0	0	0	1	0	0	0	1	0	1	1	0	0	0	-	0	1	1	1	0	-	0	1	0	0
4.004	4575483	0	1	1	1	0	0	1	0	0	0	0	1	0	1	1	0	0	1	1	0	1	1	0	0	0	0	1	0	0	0	1	0	1	1	0	0	0	1	0	1	1	1	0	1	1	1	0	0
6.833	4219926	0	1	1	1	0	0	-	0	1	0	0	1	0	1	1	0	0	1	1	0	1	1	0	0	0	0	0	0	0	0	1	0	1	1	0	0	0	1	0	1	1	1	0	1	0	1	0	0
8.158	105201510_33:T>C	1	0	0	0	1	1	-	1	0	1	1	0	1	0	0	1	-	0	0	1	0	0	1	-	1	1	0	-	-	1	0	1	0	-	1	1	1	0	1	0	-	0	1	0	1	0	1	-
8.852	4557097	0	1	1	1	-	0	-	0	-	0	0	1	0	1	1	0	0	1	1	0	1	1	0	0	0	0	1	0	0	0	1	0	1	1	0	0	0	1	0	1	0	1	0	1	0	1	0	0
9.184	4343030	0	1	1	1	0	0	1	0	1	0	0	1	0	1	1	0	0	1	1	0	1	1	0	0	0	0	1	0	0	0	1	0	1	-	0	0	0	1	0	1	0	1	0	1	0	1	0	0
10.122	10523117	1	0	0	0	0	1	1	1	0	1	1	0	1	0	1	1	1	0	0	1	0	0	1	1	1	1	1	1	1	1	0	1	0	0	1	1	1	0	1	0	1	0	1	0	1	0	1	1
10.688	3612872	1	0	0	0	0	1	-	1	0	1	1	0	1	0	1	1	1	0	0	1	0	0	1	1	1	1	1	1	1	1	0	1	0	0	1	1	1	0	1	0	1	0	1	0	1	0	1	1
11.834	8534296	1	0	0	0	0	1	1	1	0	1	1	0	1	0	1	1	1	0	1	1	0	0	1	1	1	1	1	1	1	1	0	1	0	0	1	1	1	0	1	0	1	0	1	0	1	0	1	1
12.4	3623797	1	0	0	0	0	1	1	0	0	1	1	0	1	0	1	1	1	0	1	1	0	0	1	1	1	1	1	1	1	1	0	1	0	0	1	1	1	0	1	0	1	0	1	0	1	0	1	1
13.296	3612932	1	0	0	0	0	1	1	0	0	1	1	0	1	0	1	-	1	0	1	1	0	0	1	1	1	1	1	1	1	1	0	1	0	0	1	1	1	0	1	0	1	0	1	0	1	0	1	1
13.898	3604315	1	0	0	0	0	1	1	0	0	1	1	0	1	0	1	1	-	0	1	1	0	0	1	1	1	1	1	1	1	1	0	1	0	0	1	1	1	0	1	-	1	0	1	0	1	0	1	1
14.185	8534292	1	0	0	0	0	1	1	0	0	1	1	0	1	0	1	1	1	0	1	1	0	0	1	1	1	1	1	1	1	1	0	1	0	0	1	1	1	0	1	0	1	0	1	0	1	0	1	1
14.477	119117600_12:A>G	0	1	1	1	1	0	-	1	1	0	0	1	0	1	0	0	0	1	0	0	1	1	0	0	0	0	0	0	0	0	1	0	1	1	0	0	0	1	0	1	0	1	0	1	0	1	0	0
15.372	8521741	1	0	0	0	0	1	1	0	0	1	1	0	1	0	1	1	1	0	1	1	0	0	1	1	1	1	1	1	1	1	0	1	0	0	1	1	1	1	1	0	1	0	1	0	1	0	1	1
16.824	8519646	1	0	0	0	0	1	1	0	0	1	1	0	1	0	1	1	1	0	0	1	0	0	1	0	1	1	1	1	1	1	0	1	0	0	-	1	1	1	1	1	1	0	1	-	1	0	1	1
17.126	8521689	1	0	0	0	0	1	1	0	0	1	1	0	1	0	1	1	1	0	0	1	0	0	1	0	1	1	1	1	-	1	0	1	0	0	0	1	1	1	1	-	-	0	1	0	1	0	1	1
17.427	4365220	0	1	1	1	1	0	-	1	1	0	0	1	0	1	0	0	0	1	1	0	1	1	0	1	0	0	0	0	0	0	1	0	1	1	1	0	0	0	0	1	0	1	-	1	0	1	0	0
17.709	3620222	0	1	1	1	1	0	1	1	1	0	0	1	0	1	0	0	0	1	1	0	1	1	0	1	0	0	0	0	0	0	1	0	1	1	1	0	0	0	0	1	0	1	0	1	0	1	0	0
17.996	4366842	0	1	1	1	1	0	-	1	1	0	0	1	0	1	0	0	0	1	1	0	1	1	0	1	0	0	0	0	0	-	1	0	1	1	1	0	0	0	0	-	0	1	0	1	0	1	0	0
18.577	4201606	0	1	1	1	1	0	1	1	1	0	0	1	0	1	0	0	0	1	1	0	1	1	0	1	0	0	0	1	0	0	-	0	1	1	1	0	0	0	1	0	0	1	0	1	0	1	0	0
19.447	8512413	0	1	1	1	1	0	-	1	1	0	0	1	0	1	0	0	0	1	1	0	1	1	1	1	0	0	0	1	0	0	1	0	1	1	1	0	0	0	1	0	0	1	0	1	1	1	0	0
21.899	8525963	1	0	0	0	0	1	1	0	0	1	1	0	1	0	1	1	1	0	0	1	0	0	0	0	1	1	1	0	-	1	0	1	0	0	0	1	1	1	0	1	1	0	1	0	0	0	1	1
23.702	3616614	1	0	0	0	0	1	-	0	0	1	1	0	1	0	1	1	1	0	0	1	0	0	0	0	1	1	1	0	1	1	1	1	0	0	0	1	1	1	0	1	1	0	1	0	0	0	1	1
24.299	3620782	1	0	0	0	0	1	-	0	0	1	1	0	1	0	1	1	1	0	-	1	0	0	0	0	1	1	1	0	-	1	1	1	0	0	0	1	1	1	0	1	1	-	1	0	0	0	-	1
24.912	3606210	0	1	1	1	1	0	-	1	1	0	0	1	0	1	0	0	0	1	1	0	1	1	1	1	0	0	0	1	0	0	0	0	1	1	1	0	0	0	1	0	0	1	-	1	1	-	0	0
25.198	3613970	0	1	1	1	1	0	1	1	1	0	0	1	0	1	0	0	0	1	1	0	1	1	1	1	0	0	0	1	0	0	0	0	1	1	1	0	0	0	1	0	0	1	0	1	1	1	0	0
26.079	4342120	0	1	1	1	1	0	1	-	1	0	0	1	0	1	0	0	0	1	1	0	-	1	1	1	0	0	0	-	0	0	0	0	1	1	1	0	0	0	1	0	0	1	0	1	-	1	0	0
27.298	4217421	0	1	1	1	1	0	1	1	1	0	0	1	0	1	0	0	0	1	1	0	1	1	1	1	0	0	0	1	0	0	0	0	0	1	1	0	0	0	1	0	0	1	0	0	1	1	0	0
27.885	16329784	1	0	0	0	0	1	-	0	-	1	1	0	1	0	1	1	1	0	0	1	0	0	0	0	1	1	1	0	1	1	1	1	1	0	0	1	1	1	0	1	1	0	1	1	0	0	1	1
28.187	3604934	1	0	0	0	0	1	-	0	0	1	1	0	1	0	1	1	1	0	0	-	0	0	0	0	1	1	1	0	1	1	1	1	1	0	0	1	1	1	0	1	1	0	1	1	0	0	-	1
28.499	42111930_9:G>A	0	1	1	1	1	0	0	1	1	0	0	1	0	1	0	0	0	1	1	0	1	-	1	1	0	0	0	1	0	0	0	0	-	1	1	0	0	0	1	0	0	1	0	0	1	1	0	0
29.096	8533660	0	1	1	1	1	0	1	1	1	0	0	1	0	1	0	0	0	1	1	0	1	1	1	1	0	0	0	1	0	0	0	0	0	1	1	0	0	0	1	0	0	1	0	0	1	1	0	0
29.382	3604151	0	1	1	1	1	0	1	1	1	0	0	1	0	1	0	0	0	1	1	0	1	1	1	1	0	0	0	1	0	0	0	0	0	1	1	0	0	0	-	0	0	1	0	0	1	1	0	0
29.664	14476208	0	1	1	1	1	0	1	1	1	0	0	1	0	1	0	0	0	1	1	0	1	1	1	1	0	0	0	1	0	0	0	0	0	1	1	0	0	0	1	0	0	1	0	0	1	1	0	0
29.935	8517699	0	1	1	1	1	0	1	1	1	0	0	1	0	1	0	0	0	1	1	0	1	1	1	1	0	0	0	1	0	0	0	0	0	1	1	0	0	0	1	0	0	1	0	0	1	1	0	0
30.491	14476907	0	1	1	1	1	0	1	1	1	0	0	1	0	1	0	0	0	1	1	0	1	1	1	1	0	0	0	1	0	0	0	0	0	1	1	0	0	0	1	0	0	1	0	0	1	1	0	0
30.773	4345057	0	1	1	1	1	0	0	1	1	0	0	1	0	1	0	0	0	1	1	0	1	1	1	1	0	0	0	1	0	0	0	0	0	1	1	0	0	0	1	0	0	1	0	0	1	1	0	0
31.36	8518141	0	1	1	1	1	0	0	1	1	0	0	1	0	1	0	0	0	1	1	0	1	1	1	1	0	0	0	1	0	0	0	0	0	1	1	0	0	0	1	0	0	1	0	0	1	1	0	0
31.646	4348915	0	1	1	1	1	0	0	1	1	0	0	1	0	1	0	0	0	1	1	0	1	1	1	1	0	0	0	1	0	0	0	0	0	1	1	0	0	0	1	0	0	1	0	0	1	1	0	0
32.213	14470041	0	1	1	1	1	0	0	1	1	0	0	1	0	1	0	0	0	1	1	0	1	1	1	1	0	0	0	1	0	0	0	0	0	1	1	0	0	0	1	0	0	1	0	0	1	1	0	0
32.505	4548777	0	1	1	1	1	0	-	1	1	0	0	1	0	1	0	0	0	1	1	0	1	1	1	1	0	0	0	1	1	0	0	0	0	1	1	0	0	0	1	0	0	1	0	0	1	1	0	0
33.107	4359851	0	1	1	1	1	0	0	1	1	0	0	1	0	1	0	0	0	1	1	0	1	1	1	1	0	0	0	1	-	0	0	0	0	1	1	0	0	0	1	0	0	1	0	0	-	1	0	0
33.997	8515617	0	1	0	1	1	0	0	1	1	0	0	1	0	1	0	0	0	1	1	0	1	1	1	1	0	0	0	1	1	0	0	0	0	1	1	0	0	0	1	0	0	1	0	0	1	1	0	0
34.274	16329031	0	1	0	1	1	0	0	1	1	0	0	1	0	1	0	0	0	1	1	0	1	1	1	1	0	0	0	1	1	0	0	0	-	1	1	0	0	0	1	0	0	1	0	0	1	1	0	0
34.561	4344042	0	1	0	1	1	0	0	1	1	0	0	1	0	0	0	0	0	1	1	0	1	1	1	-	0	0	0	1	-	0	0	0	0	1	1	0	0	0	1	0	0	1	0	0	1	1	0	0
34.857	3615011	0	1	0	1	1	0	0	1	1	0	0	1	0	0	0	0	0	1	1	0	1	1	1	1	0	0	0	1	1	0	0	0	0	1	1	0	0	0	1	0	0	-	0	0	1	1	0	0
36.066	8525940	1	0	1	0	0	1	1	0	0	1	1	0	1	1	1	1	1	0	0	1	0	0	0	-	1	1	1	1	0	1	1	1	1	0	0	1	1	1	0	1	1	0	1	1	0	0	1	1
37.56	8525979	1	0	1	0	0	1	1	0	0	1	1	0	1	1	1	1	1	0	0	1	0	0	0	1	1	1	1	-	0	0	1	1	1	0	0	1	1	1	0	1	0	0	1	1	0	0	1	1
38.136	3625000	1	0	1	0	0	1	-	0	0	1	1	-	1	1	1	1	1	0	0	1	0	0	0	-	1	1	1	-	0	0	1	1	1	0	0	1	1	1	0	1	0	0	1	1	0	0	1	1
38.428	3618626	1	0	1	0	0	1	1	0	0	1	1	0	1	0	1	1	1	0	0	1	0	0	0	1	1	1	1	-	0	0	1	1	1	0	0	-	1	1	0	1	0	0	1	1	0	0	1	1
40.687	8522267	1	0	1	0	0	1	1	0	0	-	1	0	1	0	1	1	1	0	0	1	0	0	0	1	-	1	1	0	0	0	1	1	1	1	-	-	1	1	0	1	0	0	1	1	0	1	-	1
47.627	4350820	1	1	0	1	1	0	0	1	1	0	0	1	1	0	0	0	0	1	1	0	1	1	1	0	1	0	0	1	1	1	0	0	0	0	0	0	0	0	1	0	1	0	0	0	1	0	0	1
48.204	4345600	1	1	0	1	1	0	-	1	1	0	0	1	1	0	0	0	0	0	1	0	1	1	1	0	1	0	0	-	1	1	0	0	0	0	0	0	0	0	1	0	1	0	0	0	1	0	0	-
48.791	8517111	1	1	0	1	1	0	0	1	1	0	0	1	1	0	0	0	0	0	1	0	-	1	1	0	1	0	0	1	1	1	0	0	0	0	0	0	0	0	1	0	1	0	0	0	1	0	0	1
49.087	85379110_33:G>C	0	0	1	0	0	1	1	0	0	1	1	0	0	1	1	1	1	1	0	1	0	0	0	1	0	1	1	-	0	0	1	1	1	1	1	1	1	1	0	1	0	1	1	1	0	1	1	-
50.592	36181670_18:C>T	1	0	0	1	1	0	0	1	1	0	0	1	1	0	0	0	0	0	1	0	1	1	1	0	1	0	0	-	1	1	0	0	0	0	0	0	0	0	1	0	1	0	0	0	1	0	0	-
51.179	3612341	1	0	0	1	1	0	0	1	1	-	0	1	1	0	0	0	0	0	1	0	1	1	1	0	1	0	0	-	1	1	0	0	0	0	0	0	0	0	1	0	1	0	0	0	1	0	0	1
51.771	3622428	1	0	0	1	1	0	0	-	1	0	0	1	1	0	0	0	0	0	1	0	1	1	1	0	1	0	0	1	1	1	0	0	0	0	0	0	0	0	1	0	1	0	0	0	1	0	0	-
53.596	36182880_68:G>C	0	1	1	0	0	1	1	0	0	1	1	0	0	1	1	1	0	1	0	1	0	0	0	1	0	1	1	-	0	0	1	1	1	0	1	1	1	1	0	1	0	1	1	1	0	1	1	0
53.882	4359322	0	1	1	0	0	1	1	0	0	1	1	0	0	1	1	1	0	1	-	1	0	0	0	1	0	1	1	1	0	0	1	1	1	0	1	1	1	1	0	1	0	1	1	1	0	1	1	0
54.737	8520457	0	1	1	0	0	1	1	0	0	1	1	0	0	1	1	1	0	1	1	1	0	0	1	1	0	1	1	1	0	0	1	1	1	1	1	1	1	1	0	1	0	1	1	1	1	1	1	0
55.323	3606260	0	1	1	0	0	1	1	0	0	1	1	0	0	1	1	1	0	1	0	-	0	0	1	1	0	1	1	1	0	0	1	1	-	1	1	1	1	1	0	1	0	1	1	1	1	1	1	0
55.951	3616150	1	0	0	1	1	0	0	1	1	0	0	1	1	0	0	0	1	0	1	0	1	1	0	0	1	0	0	-	-	1	0	0	0	0	0	0	0	0	1	-	-	0	-	0	0	0	0	1
57.192	4214395	0	1	1	0	0	1	1	-	0	1	1	0	0	1	1	1	0	1	-	1	0	0	1	1	0	1	1	1	0	0	1	1	1	1	1	1	1	1	0	1	1	1	0	1	1	1	1	0
58.087	42095740_17:T>C	0	1	1	1	0	1	0	-	0	1	1	0	0	1	1	1	0	1	-	1	0	0	1	1	0	1	1	-	0	0	1	1	1	1	1	1	1	1	0	1	-	1	0	1	1	1	1	0
59.28	8519657	0	1	1	1	0	1	1	1	0	1	1	0	0	1	1	1	0	1	1	1	0	1	1	1	0	1	1	1	0	0	1	1	1	1	1	1	1	1	0	1	1	1	0	1	1	1	1	0
60.145	3618208	0	1	1	1	0	0	1	-	0	1	1	-	0	1	1	1	0	1	1	0	0	1	1	1	0	1	1	1	0	0	1	1	1	1	1	1	1	1	0	1	1	0	0	1	1	1	1	0
61.354	10523332	0	1	1	1	0	0	1	1	0	1	1	0	0	1	1	1	1	1	-	0	0	1	1	1	0	1	1	1	0	0	1	1	1	1	1	1	1	1	1	1	-	0	1	1	1	1	1	0
61.936	4372711	0	1	1	1	0	0	1	1	0	1	1	0	0	1	1	1	1	1	0	0	0	1	1	1	0	1	1	1	0	0	1	1	1	1	1	1	1	1	1	1	1	0	1	1	1	1	1	0
63.087	30478900_32:A>G	0	1	1	1	0	0	1	-	0	1	1	0	0	1	1	1	1	1	0	0	0	1	1	1	0	1	1	1	0	0	1	1	1	1	1	1	1	1	1	1	-	0	1	1	1	1	1	0
63.674	43401040_62:G>C	0	1	1	1	0	0	-	0	0	1	1	0	0	1	1	1	1	1	0	0	0	1	1	0	0	1	1	1	0	0	1	1	1	1	1	1	1	1	1	-	-	0	1	1	1	1	1	0
66.097	3624360	1	0	0	0	1	1	0	1	1	0	0	1	1	0	0	0	0	0	1	1	1	0	0	1	1	0	0	0	0	1	0	0	0	0	0	0	0	0	0	0	1	1	0	0	0	0	0	1
68.494	4339595	1	0	0	0	1	1	0	1	1	0	0	1	1	0	0	0	0	0	1	1	1	1	0	1	1	0	0	0	1	1	0	0	0	0	0	0	0	0	0	0	1	1	0	0	0	0	0	1
69.998	16329410	0	1	1	1	0	0	1	1	0	1	1	0	0	1	1	1	1	1	0	0	0	0	1	0	0	1	1	1	0	0	1	1	1	1	1	1	1	1	1	-	0	0	0	1	1	1	1	0
	GROUP 4A
0	36235840_22:G>T	0	0	0	0	0	0	0	1	1	0	1	0	0	0	0	1	1	0	1	0	0	1	0	-	0	1	0	1	-	0	1	1	0	0	0	0	0	0	1	1	0	-	0	0	1	-	1	-
22.302	8515314	1	0	0	1	1	1	0	0	1	0	1	0	1	0	0	1	0	1	1	1	0	1	0	0	1	1	0	1	0	1	1	1	0	0	1	0	0	1	0	1	0	1	0	0	1	1	0	0
23.807	105221660_25:G>C	1	0	0	1	1	1	0	0	1	0	1	0	1	0	0	1	0	1	1	1	0	1	0	1	-	1	0	-	0	1	1	1	-	0	1	0	0	1	0	1	0	1	0	0	1	1	0	0
28.756	36056170_58:C>T	1	1	0	0	1	0	0	0	1	0	1	0	1	0	0	1	0	1	1	1	1	1	0	1	1	-	0	-	0	1	1	1	0	0	0	0	0	1	0	1	0	1	0	0	1	1	0	0
30.651	30433170_47:T>C	0	0	1	1	0	1	1	1	0	1	0	1	0	1	1	0	1	0	0	0	0	0	1	0	0	0	0	0	1	0	0	0	1	1	0	1	1	0	1	0	1	0	1	-	0	0	1	1
32.213	30427750_27:G>A	0	0	1	1	0	1	1	1	0	1	0	0	0	1	1	0	1	0	0	0	0	0	1	0	0	0	0	0	1	0	0	0	1	1	0	1	1	1	1	0	1	0	1	-	0	0	0	1
33.177	3605807	0	0	1	1	0	1	1	1	0	1	0	0	0	1	1	0	-	0	0	0	0	0	-	0	0	0	0	1	0	0	0	0	1	1	0	1	1	1	1	0	1	0	1	-	0	0	0	1
35.002	3603673	1	1	0	0	1	0	0	-	1	0	1	1	1	0	0	1	0	1	-	-	1	1	0	1	1	1	1	0	0	1	-	1	-	0	1	-	0	0	0	1	0	1	0	-	1	1	1	0
43.214	4570988	0	0	1	1	0	0	0	1	1	1	0	0	0	1	1	0	1	-	0	0	0	0	1	1	0	-	0	1	-	0	1	0	0	-	0	0	1	1	1	0	1	0	0	0	1	0	0	1
43.501	4368287	0	0	1	1	0	0	0	1	1	1	0	0	0	1	1	0	1	1	0	0	0	0	1	1	0	1	0	1	1	0	1	0	0	1	0	0	1	1	1	0	1	0	-	0	1	0	0	1
46.606	4556951	0	0	1	1	0	0	0	1	1	1	0	0	0	1	0	0	1	-	0	0	0	0	1	1	0	1	0	1	-	0	0	1	0	-	0	0	1	1	1	0	1	0	1	0	1	0	0	1
49.402	8518953	0	-	1	1	0	0	0	1	1	0	0	0	0	1	0	0	1	1	0	0	0	0	1	1	0	1	0	1	-	0	0	1	0	1	0	0	1	1	1	0	1	1	1	0	1	0	0	1
49.699	10512698	0	1	1	-	0	0	0	-	1	0	0	0	0	1	0	0	1	1	0	0	0	0	1	1	0	0	0	1	1	0	0	1	0	-	0	0	1	1	1	0	1	1	1	0	1	0	0	1
50.918	4356897	1	1	0	0	1	1	1	1	0	1	1	1	1	0	1	1	0	0	1	1	1	1	0	0	1	1	1	0	0	1	1	0	1	-	1	1	0	0	0	1	0	0	0	1	0	1	1	0
53.133	4353522	1	0	0	0	1	1	-	-	0	1	1	1	1	0	1	1	0	0	1	-	1	1	0	-	1	0	1	0	0	-	1	0	1	1	1	1	0	0	0	1	0	1	0	1	0	1	1	0
56.552	4219503	0	1	0	1	0	0	0	1	1	1	0	0	0	1	0	0	1	1	0	0	0	0	1	1	0	1	0	1	1	0	0	1	0	1	0	0	1	1	1	0	1	0	1	0	1	0	0	1
57.118	4343921	0	1	0	1	0	0	0	1	1	-	0	0	0	1	0	0	1	1	0	0	0	0	1	1	0	1	1	1	1	0	0	1	0	1	0	0	1	1	1	0	1	0	1	0	1	0	0	1
57.7	3615820	0	1	0	1	0	0	0	1	1	0	0	0	0	1	0	0	1	1	0	0	0	0	1	1	0	1	1	1	1	0	0	1	0	1	0	0	1	1	1	0	1	0	1	0	1	0	0	1
57.991	8511849	0	1	0	1	0	0	0	1	1	0	0	0	0	1	0	0	1	1	0	0	0	0	1	1	0	1	1	1	1	0	0	1	0	-	0	0	1	1	1	-	1	0	1	0	1	0	0	1
58.278	4219402	0	1	0	1	0	0	0	-	1	0	0	0	0	1	0	0	1	1	0	0	0	0	1	1	0	0	1	1	1	0	0	1	0	-	0	0	1	1	1	-	1	0	1	0	1	0	0	1
59.241	4355620	1	0	1	0	1	1	0	-	0	1	1	-	1	0	1	1	0	0	1	1	1	1	0	0	1	1	0	0	0	1	-	0	1	-	1	-	0	0	0	-	0	1	0	1	0	-	-	0
64.343	4549138	1	0	1	0	1	1	1	1	-	1	1	1	1	0	1	1	0	0	1	0	1	1	0	-	1	1	0	-	0	1	0	0	0	0	1	1	0	0	-	1	0	-	0	0	1	1	1	0
67.016	36039610_27:G>A	0	1	0	1	0	0	-	0	1	0	0	0	-	1	0	0	1	1	0	1	0	0	1	1	0	-	1	-	0	0	1	1	1	1	0	0	1	1	1	0	1	1	1	1	0	0	0	1
68.304	85360810_13:T>A	1	0	1	0	1	1	0	-	0	1	1	1	1	0	1	1	1	0	1	0	1	1	0	0	1	-	0	0	1	1	0	0	0	0	1	1	0	0	1	1	0	0	0	0	1	1	-	0
69.867	3603564	0	-	0	1	0	0	1	1	1	0	0	0	0	1	0	0	0	1	0	1	0	0	1	1	0	0	1	-	0	1	1	1	-	1	0	0	1	1	0	0	1	1	1	-	-	0	0	1
75.596	4365923	0	0	0	1	0	0	1	1	1	0	0	0	0	0	0	1	0	-	0	1	0	0	0	1	0	0	0	1	0	-	1	1	1	0	-	0	1	1	0	0	1	1	1	1	0	1	0	1
77.137	3624096	0	0	0	1	0	0	1	-	1	0	0	0	0	0	0	1	0	1	0	1	0	0	1	1	0	0	0	1	0	-	1	1	1	1	1	0	1	1	0	0	1	-	1	1	1	1	0	1
78.737	4205493	0	0	0	1	0	0	1	1	1	0	0	0	0	0	0	1	0	-	0	1	0	0	1	1	0	0	0	1	0	1	1	1	1	1	1	0	1	1	0	0	1	1	1	0	1	-	0	1
79.36	85317410_22:G>A	1	1	1	0	1	0	0	-	0	1	1	1	1	1	1	0	1	0	0	0	1	-	0	0	1	1	1	0	1	0	0	0	0	0	0	1	0	0	1	1	0	0	0	1	0	-	1	0
80.912	8537504	0	0	0	1	0	0	1	0	1	0	0	0	0	0	0	1	0	1	1	1	0	0	1	1	0	0	0	1	0	1	1	1	1	1	1	0	1	1	0	0	1	1	1	0	1	1	0	1
82.454	8521938	0	1	0	1	0	0	1	1	1	0	0	0	0	0	0	1	0	1	1	1	0	0	1	1	0	0	0	1	0	1	1	1	1	1	1	0	1	1	0	0	1	1	1	0	1	-	0	1
83.066	4354058	1	0	1	0	1	1	0	-	0	1	1	1	1	1	1	0	1	0	0	-	1	1	0	0	1	1	1	0	1	0	0	0	0	0	0	1	0	0	1	1	0	0	0	1	0	-	1	0
83.983	8531377	1	0	1	0	1	1	0	-	0	1	1	1	1	1	1	0	1	0	0	0	1	1	0	0	1	1	1	0	1	0	0	0	0	0	0	1	0	0	1	1	0	0	0	1	0	-	1	0
86.127	4339558	1	0	1	0	0	1	0	-	-	1	1	1	1	1	1	0	1	0	0	0	1	1	0	0	1	1	1	0	1	0	0	0	0	0	0	1	0	0	1	1	0	0	0	1	0	-	1	0
86.439	105209960_13:C>G	1	0	1	0	0	1	0	-	0	1	1	1	1	1	1	0	1	0	0	0	1	1	0	0	1	1	-	0	1	0	0	0	0	0	0	1	0	0	1	1	0	0	0	1	0	-	1	0
86.761	4216235	0	1	0	1	-	0	1	-	1	0	0	0	0	0	0	1	0	1	1	1	0	0	1	1	0	0	0	1	0	1	1	0	1	1	1	0	1	1	0	-	1	1	1	0	1	1	0	1
88.602	4200797	0	1	0	1	1	0	1	1	1	0	0	0	0	0	0	1	0	1	1	1	0	0	1	1	0	0	0	1	0	1	1	0	1	1	1	0	1	1	0	0	1	1	1	0	1	1	0	1
95.841	8521386	1	0	0	1	0	0	1	1	1	0	0	1	0	1	0	1	0	1	-	0	0	-	1	1	0	0	0	1	0	1	0	0	1	1	1	0	1	1	0	0	1	0	1	0	1	1	0	1
96.789	43691920_42:G>A	0	1	1	0	1	1	0	-	0	0	1	0	1	0	1	0	1	0	0	1	1	-	0	0	1	1	1	-	-	-	1	1	-	0	0	1	0	0	1	0	0	1	0	1	0	-	1	0
98.389	4570684	0	1	1	0	1	1	0	1	0	1	1	0	1	0	1	0	1	0	1	1	1	1	0	0	1	1	1	0	1	0	1	1	1	0	0	1	0	0	1	0	0	1	0	1	0	1	1	0
101.185	14469005	0	1	1	0	1	1	0	1	0	0	1	0	1	0	1	0	1	0	1	0	1	1	0	-	1	1	1	0	1	0	1	1	1	0	0	1	0	0	1	0	1	1	0	1	0	1	1	0
101.797	36185270_25:G>A	1	0	0	1	0	0	1	-	1	1	0	1	0	1	0	1	0	1	-	1	0	-	1	1	0	0	0	1	-	1	0	0	0	1	1	0	1	1	0	1	0	0	1	0	1	-	0	1
103.985	4547981	1	-	0	1	0	0	1	-	1	1	0	1	0	1	0	1	0	1	1	1	0	1	1	1	0	0	0	1	0	1	0	0	0	1	1	0	1	1	0	1	0	0	1	0	1	-	0	1
106.58	36172690_45:T>G	0	1	0	0	1	1	0	0	0	0	1	0	1	0	1	0	1	0	-	0	1	0	0	0	1	1	1	0	-	1	0	1	1	0	-	1	0	0	1	0	1	1	0	1	0	-	1	0
108.551	3605212	1	0	1	1	0	0	1	1	1	1	0	1	0	1	0	1	0	0	1	1	0	1	1	1	0	0	0	1	0	0	1	0	0	1	-	0	1	1	0	1	0	0	1	0	1	-	0	1
109.525	3606499	0	1	0	0	1	1	0	1	0	0	1	0	1	0	1	0	1	1	1	0	1	0	0	0	1	1	1	0	-	1	0	1	-	0	0	1	0	0	1	0	1	1	0	1	0	0	1	0
110.504	10516009	0	1	0	0	1	1	0	1	0	0	1	0	1	0	1	0	1	1	1	0	1	0	0	0	0	1	1	0	0	1	0	-	1	0	0	1	0	0	1	0	1	1	0	1	0	-	1	0
111.157	105121980_6:G>T	1	0	1	1	0	0	-	0	1	1	0	1	0	1	0	1	0	0	0	1	0	1	1	1	1	0	0	1	0	0	1	0	0	1	0	0	1	1	0	1	0	-	1	0	1	0	0	1
111.775	8515574	1	0	1	1	0	0	1	0	1	1	0	1	0	1	0	1	0	0	0	1	0	1	1	1	1	0	0	1	0	0	1	0	0	1	1	0	1	1	0	1	0	0	1	0	1	1	0	1
112.377	3045781	1	0	1	1	0	0	1	0	1	1	0	1	0	1	0	1	0	0	0	1	0	1	1	1	1	0	0	1	0	0	-	0	0	1	1	0	1	1	0	1	0	0	1	0	1	-	0	1
	GROUP 4B
0	16356433	1	0	1	0	0	0	0	0	1	1	1	0	1	0	0	0	1	-	0	0	1	0	0	0	1	0	0	0	0	0	0	1	0	0	0	1	1	0	0	0	0	0	-	0	1	0	0	1
3.167	30426310_39:T>C	0	0	0	1	1	-	1	1	0	0	0	1	0	1	1	1	0	1	1	-	0	1	1	1	0	1	1	0	-	1	1	0	1	0	1	0	0	1	1	1	-	1	1	1	0	0	1	0
4.094	105146950_6:C>T	0	0	0	1	1	1	1	1	0	-	0	1	0	0	1	1	0	1	1	1	0	1	1	1	0	1	1	0	-	1	1	-	1	0	1	0	0	1	1	-	1	1	1	1	0	0	1	0
7.894	11912902	0	0	0	0	1	0	1	1	0	0	0	1	0	0	1	1	0	1	1	1	0	1	1	1	0	1	1	0	0	1	1	0	1	0	1	0	0	1	1	1	1	1	1	1	0	1	1	0
8.171	11907924	0	0	0	0	1	0	1	1	0	0	0	1	0	0	1	1	0	1	1	1	0	1	1	1	0	1	1	0	1	1	1	0	1	0	1	0	0	1	1	1	1	1	1	1	0	1	1	0
9.02	8515063	1	1	1	1	0	1	0	0	1	1	1	0	1	1	0	0	1	0	0	0	1	0	0	0	1	0	0	1	0	0	0	1	0	1	0	1	1	0	0	0	0	0	0	0	1	0	0	1
10.641	4546516	0	0	0	0	1	0	-	1	0	0	0	1	0	0	1	1	0	1	1	1	0	-	1	1	0	1	1	0	-	1	1	0	1	0	0	0	0	1	-	-	1	1	1	1	0	0	0	0
11.599	3622839	0	0	0	0	1	0	1	1	0	0	0	1	0	0	1	1	0	1	1	1	0	1	1	1	0	1	1	0	1	1	1	0	1	0	0	0	0	1	1	1	1	1	1	1	0	0	0	0
12.49	4220308	0	0	0	0	1	0	1	1	0	0	0	1	0	0	1	1	0	1	1	1	0	-	1	1	0	1	0	0	-	1	1	0	1	0	0	0	0	1	1	1	1	1	1	1	0	0	0	0
12.782	4201849	0	0	0	0	1	0	1	1	0	0	0	1	0	0	1	1	0	1	1	1	0	1	1	1	0	1	1	0	-	1	1	0	1	0	0	0	0	1	1	1	1	1	1	1	0	0	0	0
20.175	42062950_27:C>G	0	1	0	0	1	0	1	-	0	0	0	1	0	0	1	1	1	1	1	1	0	1	1	1	0	-	1	1	1	1	1	0	1	0	0	1	0	1	1	1	0	1	-	1	0	0	0	1
21.807	8522420	0	1	0	0	1	0	1	-	0	0	0	1	0	0	1	-	1	1	1	1	1	1	1	1	0	1	1	1	1	-	1	0	1	0	0	1	0	1	1	1	0	1	0	1	0	0	0	1
22.44	10510437	0	1	0	0	1	0	1	-	0	0	0	1	0	0	1	1	1	1	1	1	1	1	1	1	0	1	1	1	-	1	1	0	1	0	0	1	0	1	1	1	0	1	0	1	0	0	0	1
26.828	3622861	0	1	0	0	1	0	1	-	0	0	0	1	0	0	1	1	1	-	-	1	1	-	1	-	0	1	0	1	0	1	-	0	1	0	0	-	0	1	1	1	0	1	1	1	0	0	0	1
30.599	3618714	0	1	0	0	1	0	1	1	0	1	0	1	0	0	1	1	-	1	0	1	1	-	1	1	0	1	0	1	1	1	1	0	1	0	0	1	0	1	1	1	0	1	1	1	0	0	1	1
30.886	4203604	0	1	1	0	1	0	1	1	0	1	0	1	0	0	1	1	1	1	0	1	1	1	1	1	0	1	0	1	1	1	1	0	1	0	0	1	0	1	1	1	0	1	1	1	0	0	1	1
36.69	4348697	1	0	0	1	-	1	0	1	1	0	1	-	1	1	0	0	0	-	1	0	0	0	-	0	1	0	1	-	0	0	0	1	-	1	1	0	1	0	0	1	1	0	-	0	1	1	0	0
37.333	8517694	1	0	1	1	0	1	0	1	1	0	1	0	1	1	0	0	0	0	1	0	0	0	0	0	1	0	1	0	0	0	0	-	0	1	1	0	1	0	0	1	1	0	0	0	1	1	0	0
39.293	85096940_13:G>A	1	0	-	1	0	1	0	-	1	0	1	0	1	1	0	0	0	0	-	0	0	0	0	0	1	0	1	0	0	0	0	1	0	1	1	0	1	0	0	1	1	0	0	0	0	1	0	0
42.421	1001746900_48:C>T	1	-	-	1	0	1	-	1	1	-	1	0	1	-	0	0	0	0	0	-	0	-	0	0	1	0	-	0	-	0	-	1	0	1	1	0	0	0	-	1	1	0	0	-	0	1	0	0
49.613	8523874	1	1	0	0	-	0	1	0	0	-	0	-	1	0	1	1	1	1	-	-	1	1	0	-	1	1	1	1	-	1	1	0	0	-	0	1	1	0	1	0	0	1	0	0	1	0	1	1
55.267	4344844	1	0	1	1	-	1	0	1	1	-	1	0	0	1	0	0	0	0	-	0	0	0	1	0	0	1	0	0	1	1	0	1	1	1	1	0	0	1	0	1	1	0	1	1	0	1	0	0
55.579	14475758	1	0	1	1	0	1	0	1	1	-	1	0	0	1	0	0	0	0	1	0	0	0	1	0	0	1	0	0	1	1	0	1	1	-	1	0	0	1	0	1	1	0	1	1	0	1	0	0
56.506	4340813	1	0	1	1	0	1	0	-	1	-	1	0	0	1	0	0	0	-	1	0	0	0	1	1	0	1	0	0	1	1	0	1	1	0	1	0	0	1	0	1	1	0	0	1	0	1	0	0
56.818	4217279	0	1	0	0	1	0	1	-	0	0	0	1	1	0	1	1	1	1	-	1	1	-	0	0	1	0	1	1	0	0	1	0	0	1	0	1	1	0	1	0	0	1	1	0	1	0	1	1
57.486	42111860_63:A>G	0	1	0	0	1	0	1	1	0	-	0	1	1	0	1	1	1	1	-	1	1	-	0	0	1	0	1	1	0	0	1	0	0	1	0	1	1	0	1	0	0	1	1	0	1	0	1	1
58.145	8518929	1	0	1	1	0	1	0	0	1	-	1	0	0	0	0	0	0	0	1	0	0	0	1	1	0	1	0	0	1	1	0	1	1	0	1	0	0	1	0	1	1	0	0	1	0	1	0	0
58.768	42149390_40:C>T	1	0	1	1	0	1	0	0	1	0	1	0	0	-	0	0	0	0	-	0	0	0	1	1	0	1	0	0	1	1	0	1	1	0	1	0	0	1	0	1	1	0	0	0	0	1	0	0
59.07	4353436	1	0	1	1	0	1	0	0	1	0	1	0	0	1	0	0	0	0	1	0	0	0	1	-	0	1	0	0	1	1	0	1	1	0	1	0	0	1	0	1	1	0	0	0	0	1	0	0
60.294	4203509	1	0	1	1	0	1	0	0	1	0	1	0	0	1	0	0	0	0	-	-	1	0	1	1	0	1	0	0	1	1	0	1	1	0	1	0	0	1	0	1	1	0	0	0	0	1	0	0
60.948	4202895	0	-	0	0	1	0	1	1	0	1	0	1	1	0	1	1	1	-	-	-	0	1	0	-	1	0	1	-	0	0	1	0	0	1	0	1	1	0	1	0	0	1	1	1	1	0	1	-
84.823	3625024	0	0	0	1	0	1	0	0	1	0	1	1	0	1	0	1	0	0	1	0	0	1	1	-	0	0	1	0	1	1	0	0	1	1	1	0	1	1	0	1	1	0	1	0	1	1	1	1
94.355	8519922	1	1	1	0	1	0	1	1	1	1	0	0	1	1	1	0	1	1	0	1	1	0	0	-	-	0	0	1	0	0	1	1	0	0	0	0	0	0	1	0	-	1	1	0	0	0	0	0
96.57	11907970	1	1	1	0	0	0	1	1	1	1	0	0	1	1	1	0	1	1	0	1	1	0	0	-	1	0	0	1	0	0	1	1	0	0	0	0	0	0	1	0	0	1	1	0	0	1	0	0
99.908	30410310_39:T>G	1	1	1	0	1	0	1	1	1	0	0	0	1	1	1	0	1	1	0	1	1	-	0	0	1	-	0	1	-	0	1	1	0	0	-	0	0	0	1	0	0	1	1	0	0	1	0	1
104.681	4545629	1	1	1	0	1	0	1	1	1	0	0	0	1	1	1	0	1	0	0	1	1	0	0	1	1	1	0	1	0	0	1	1	0	0	1	0	0	0	1	0	0	1	1	0	0	1	0	0
104.983	30439910_68:C>T	1	1	1	0	1	-	1	1	1	0	0	0	1	1	1	0	1	0	-	1	1	0	-	1	1	-	0	1	-	0	1	1	0	0	1	0	0	0	1	0	0	1	1	0	0	1	0	0
105.285	4341828	0	0	0	1	0	1	0	1	0	1	1	1	0	0	0	1	0	1	1	0	0	-	1	0	0	1	1	0	-	1	0	0	1	1	0	1	1	1	0	1	1	0	0	1	1	0	1	1
107.391	3616394	0	0	0	1	0	1	0	1	0	1	1	1	0	0	0	1	0	-	0	0	0	1	1	0	0	0	1	0	1	1	0	0	1	1	0	1	1	1	0	1	1	0	0	1	1	0	1	1
107.708	4350452	0	0	0	1	0	1	0	-	0	-	1	1	0	0	0	1	0	0	0	0	0	-	1	0	0	0	0	0	-	-	0	0	1	1	0	1	1	1	0	1	-	0	0	1	1	0	-	1
108.346	8519705	1	1	1	0	1	0	1	-	1	0	0	0	1	1	1	0	1	1	1	1	1	0	0	1	1	1	0	1	0	0	1	1	0	0	1	0	0	0	1	0	0	1	1	0	0	1	0	0
108.653	4218507	1	1	1	0	1	0	1	1	1	0	0	0	1	0	1	0	1	1	-	-	1	0	0	1	1	1	0	-	0	0	-	1	0	0	1	0	0	0	1	0	0	1	-	0	0	1	0	0
	GROUP 4R
0	8516724	0	0	0	0	0	0	0	1	1	0	0	1	0	0	1	1	0	0	0	0	1	0	0	0	0	1	0	1	0	1	0	0	0	1	0	0	1	0	0	1	1	0	0	1	1	0	0	1
0.282	4213260	0	0	0	0	0	0	0	1	1	0	0	1	0	0	1	1	0	0	0	0	1	0	0	0	0	1	0	1	0	1	0	0	0	1	0	0	1	0	0	1	1	0	0	1	1	0	0	1
0.584	16328407	1	1	1	1	-	-	1	0	0	-	1	0	1	1	0	0	1	-	1	1	0	-	1	1	1	0	1	0	-	0	1	1	1	0	1	1	0	1	1	0	0	-	1	0	0	-	1	0
0.901	3612323	1	1	1	1	1	1	1	0	0	1	1	0	1	1	0	0	1	1	1	1	0	1	1	1	1	0	1	0	0	0	-	1	1	0	1	1	0	1	1	0	0	-	1	0	0	1	1	0
1.797	10512362	1	1	1	1	1	1	1	0	0	1	1	-	1	1	0	0	1	1	1	1	0	1	1	1	1	0	1	0	1	0	1	1	1	0	1	1	0	1	1	0	0	1	1	0	0	1	1	0
2.399	8514345	0	0	0	0	0	0	0	-	1	0	0	1	0	0	1	1	0	0	0	0	1	0	0	0	0	1	0	1	0	1	0	0	0	1	0	0	1	0	0	-	1	0	0	1	1	0	0	1
3.336	8534054	0	-	0	0	0	0	0	1	1	0	0	1	0	0	1	1	0	0	0	0	1	0	0	0	0	1	0	1	0	1	0	0	0	1	0	0	1	0	0	1	1	0	0	1	1	0	0	1
6.464	3623577	0	1	0	0	0	0	-	1	1	1	0	1	0	0	1	1	0	0	0	0	1	0	0	0	0	1	0	1	0	1	0	0	0	1	0	0	1	0	0	1	1	0	0	1	1	0	0	1
8.016	4343568	0	1	0	0	0	0	0	1	-	1	0	1	0	0	1	1	0	0	0	0	1	0	0	0	0	1	0	1	0	1	0	0	0	1	0	0	1	0	0	1	1	0	0	1	1	0	0	1
10.215	30417130_8:G>A	0	1	0	0	0	0	0	-	1	1	0	1	0	0	1	1	0	0	0	0	1	0	0	0	0	1	0	1	-	1	0	0	0	1	0	0	1	0	0	1	1	0	0	0	1	0	0	1
10.828	8538229	1	0	1	1	1	1	1	1	1	0	1	0	1	1	0	0	1	1	1	1	0	1	1	1	1	0	1	0	-	0	1	1	1	0	1	1	0	1	1	0	0	1	1	1	0	1	1	0
13.752	4559986	1	0	1	1	1	1	1	1	-	0	-	0	1	1	0	1	1	1	1	1	0	1	1	1	0	0	1	0	-	0	1	1	1	0	1	1	0	1	-	0	0	1	1	1	0	1	1	0
17.131	4571573	1	0	1	1	1	1	1	-	-	0	0	0	1	1	1	1	0	1	1	1	1	1	0	1	1	0	1	0	1	0	1	1	1	0	1	1	0	1	0	0	0	1	1	1	0	1	1	0
17.748	8519156	0	1	0	0	0	0	0	1	1	1	1	1	0	0	0	0	1	0	0	0	0	0	1	0	0	1	0	1	0	1	0	0	0	1	0	0	1	0	1	0	1	0	0	0	1	0	0	1
18.045	3606360	0	1	0	0	0	0	0	1	1	1	1	1	0	0	0	0	1	0	0	0	0	0	1	0	0	1	0	1	0	1	0	0	0	1	0	0	1	0	1	0	1	0	0	0	1	0	0	1
18.941	4340420	0	1	0	0	0	0	0	1	1	1	1	1	0	0	0	0	1	0	0	0	0	0	1	0	0	1	0	1	0	1	0	0	0	1	0	0	1	0	1	0	1	0	0	0	1	0	0	1
19.852	4354696	0	1	0	0	0	0	0	-	-	1	1	1	0	0	0	0	1	0	0	1	0	0	1	0	0	1	0	1	0	1	0	0	0	1	0	0	1	0	1	0	1	0	-	0	1	0	0	-
22.414	4205862	0	1	0	0	0	0	0	1	1	1	1	1	0	0	1	0	1	0	0	1	0	0	1	1	0	1	1	1	0	1	-	0	0	1	0	0	1	0	1	-	-	0	-	0	1	0	0	0
23.876	4556179	0	1	0	0	0	0	0	1	0	1	1	1	0	0	1	0	1	0	0	1	0	0	1	1	0	1	1	1	0	1	0	0	0	1	0	0	1	0	1	1	1	0	0	0	1	0	0	0
25.311	15996377	0	1	0	0	0	0	0	1	0	1	1	1	0	0	1	0	1	0	0	1	0	0	1	1	0	1	1	1	0	1	0	0	0	1	0	1	1	0	1	1	1	0	0	0	1	0	1	0
25.623	85106800_63:C>T	0	1	0	0	0	-	0	1	-	1	1	1	0	0	1	0	1	0	0	1	-	0	1	1	-	1	1	1	0	1	0	0	-	1	0	1	1	0	1	1	1	0	0	0	1	0	1	0
26.733	30416430_24:G>T	1	0	1	1	1	1	1	-	-	0	0	0	1	-	0	1	0	1	1	0	-	1	0	-	1	0	0	0	-	0	1	1	1	-	1	0	0	1	0	0	0	1	1	-	0	1	0	1
27.407	4346447	1	0	1	1	1	1	1	1	1	0	0	0	1	1	0	1	0	1	1	0	1	1	0	0	1	0	0	0	1	0	1	1	1	0	1	0	0	1	0	0	0	1	1	1	0	1	0	1
27.678	4355552	1	0	1	1	1	1	1	1	1	0	0	0	1	1	0	1	0	1	1	0	1	1	0	0	1	0	0	0	1	0	1	1	1	0	1	0	0	1	0	0	0	1	1	1	0	1	0	1
30.423	4554141	1	0	1	1	1	1	1	1	0	1	0	0	1	1	0	-	0	1	1	0	1	1	0	0	-	0	0	0	1	0	1	1	1	0	-	0	0	1	0	0	0	0	1	1	0	1	0	1
30.725	85359610_5:C>G	0	1	0	0	0	0	1	-	1	0	1	1	0	0	1	0	1	0	0	1	0	0	1	1	0	1	1	1	0	1	0	0	0	1	0	1	1	0	1	1	1	1	0	0	1	0	1	0
32.219	8536299	0	1	0	0	0	0	1	-	1	0	1	1	0	0	1	0	1	0	0	1	0	-	1	1	0	1	1	1	0	1	0	0	0	1	0	1	1	0	1	1	1	1	0	0	1	0	1	0
32.506	8525974	0	1	0	0	0	0	1	1	1	0	1	1	0	0	1	0	1	0	0	1	1	-	1	1	0	1	1	1	0	1	0	0	-	1	0	1	1	0	1	1	1	1	0	0	1	0	1	0
33.077	8522866	0	1	0	0	0	0	1	1	1	0	1	1	0	0	1	0	1	0	0	1	1	0	1	1	0	1	1	1	0	1	0	0	0	1	0	1	1	0	1	1	1	1	0	0	1	0	1	0
33.942	8537339	0	1	0	0	0	0	1	-	1	0	1	1	0	0	1	0	1	0	0	1	1	0	1	1	0	1	1	1	0	1	0	0	0	1	0	1	1	0	1	1	1	1	0	0	1	0	1	0
34.518	8516290	0	1	0	0	0	0	1	1	1	0	1	1	0	0	1	0	1	0	0	1	1	0	1	1	0	1	1	1	0	1	0	0	0	1	0	1	1	0	1	1	1	1	0	0	1	0	1	0
36.279	3608275	0	1	0	0	0	0	1	1	1	0	1	1	0	0	1	0	1	0	-	0	1	0	1	1	0	1	1	1	0	1	0	0	0	1	1	1	1	0	1	1	1	1	0	0	1	0	-	0
36.576	8520192	0	1	0	0	0	0	1	-	1	0	1	1	0	0	1	0	1	0	-	0	1	0	1	1	0	1	1	1	0	1	0	0	0	1	1	-	1	0	1	1	-	1	0	0	1	0	1	0
36.873	3614341	0	1	0	0	0	0	1	1	1	0	1	1	0	0	1	0	1	0	1	0	1	0	1	1	0	1	1	1	0	1	0	0	0	1	1	1	1	0	1	1	1	1	-	0	1	0	1	0
37.434	8538965	0	1	0	0	0	0	1	-	1	0	1	1	0	0	1	0	1	0	1	0	1	0	1	1	0	1	1	1	0	1	0	0	0	1	1	1	1	0	1	1	1	1	0	0	1	0	1	0
38.885	3607540	1	0	1	1	1	1	0	-	0	1	0	0	1	1	0	1	0	1	0	1	0	1	0	0	1	0	0	0	1	0	1	1	1	0	0	0	0	1	0	0	0	0	1	1	0	1	0	1
39.167	4569440	1	0	1	1	1	1	0	1	0	1	0	0	1	1	0	1	0	1	0	1	0	1	0	0	1	0	0	0	1	0	1	1	1	0	0	0	0	1	0	0	0	0	1	1	0	-	0	1
39.463	3616718	1	0	1	1	1	1	0	1	0	1	0	0	1	1	0	1	0	1	0	1	0	1	0	0	1	0	0	0	-	0	1	1	1	0	0	0	0	1	0	0	0	0	1	1	0	1	0	1
40.066	4202997	1	0	1	1	1	1	0	-	0	1	0	0	1	1	0	1	0	1	0	1	0	1	0	0	1	0	0	0	1	0	1	1	1	0	0	0	0	1	0	0	0	0	1	1	0	1	0	1
41.217	16329018	1	0	1	1	1	1	0	1	0	1	0	0	1	1	0	1	0	1	0	1	0	1	0	0	1	0	0	0	1	0	1	1	1	0	0	0	0	1	0	0	0	0	1	1	0	1	0	1
41.513	30428460_16:T>C	1	0	1	1	1	1	0	-	0	-	0	0	1	1	0	1	0	1	0	1	0	-	0	0	1	0	0	0	1	0	1	1	1	0	0	0	0	1	0	0	0	0	1	1	0	1	0	1
41.82	8536471	1	0	1	1	1	-	0	0	0	-	0	0	1	1	0	1	0	1	0	1	0	-	0	0	1	0	0	0	-	0	1	1	0	0	0	0	0	1	0	0	0	0	1	1	0	1	0	1
42.417	16328884	1	0	1	1	1	1	0	0	0	0	0	0	1	1	0	1	0	1	0	1	0	1	0	0	1	0	0	0	1	0	1	1	0	0	0	0	0	1	0	0	0	0	1	1	0	1	0	1
43.563	3611082	1	0	1	1	1	1	0	1	0	0	0	0	1	1	0	1	0	1	0	1	0	1	0	0	1	0	0	0	1	0	1	1	0	0	0	0	0	1	0	0	0	0	1	1	0	1	0	1
44.13	10525118	1	0	1	1	1	1	0	-	0	0	0	0	1	1	0	1	0	1	0	1	0	1	0	0	1	0	0	0	1	0	1	1	0	0	0	0	0	1	0	0	0	0	1	1	0	1	0	1
44.421	4352691	1	0	1	1	1	1	0	-	0	0	0	0	1	1	0	1	0	1	0	1	0	1	0	0	1	0	0	0	1	0	1	1	0	0	0	0	0	1	0	0	0	0	1	1	0	1	0	0
46.263	4209862	1	0	1	1	1	1	0	1	0	0	0	0	1	1	0	1	0	1	0	1	0	1	0	0	1	0	0	0	1	0	1	1	0	0	0	0	0	1	0	0	0	0	1	1	0	1	0	0
47.148	16328830	1	0	1	1	1	1	0	-	0	0	0	0	1	1	0	1	0	1	0	1	0	1	0	0	1	0	0	0	-	0	1	1	0	0	0	0	0	1	0	0	0	0	-	1	0	1	0	0
48.341	16328381	1	0	1	1	1	1	0	1	0	0	0	0	1	1	0	1	0	1	0	1	0	1	0	0	1	0	0	0	-	0	1	1	0	0	0	0	0	1	0	0	0	0	1	1	0	1	0	0
50.765	3614061	1	0	1	1	1	1	0	1	0	0	0	0	1	1	0	1	0	1	1	0	0	1	0	0	1	0	0	0	1	0	1	1	0	0	0	0	0	1	0	0	1	0	1	1	0	1	0	0
51.775	10496028	0	1	0	0	0	0	1	-	-	1	1	-	0	0	1	0	1	0	0	-	-	0	1	1	0	1	1	1	0	-	0	0	-	1	1	-	1	0	1	1	0	1	0	0	1	0	1	1
52.107	8521942	0	1	0	0	0	0	1	1	1	1	1	1	0	0	1	0	1	0	1	1	1	0	1	1	0	1	1	1	0	0	0	0	1	1	1	1	1	0	1	1	0	1	0	0	1	0	1	1
52.394	8521918	0	1	0	0	0	0	1	1	1	1	1	1	0	0	1	0	1	0	1	1	1	0	1	1	0	1	1	1	0	0	0	0	1	1	1	1	1	0	1	1	0	1	0	0	1	0	1	1
52.686	3620662	0	1	0	0	0	0	1	-	1	1	1	1	0	0	1	0	1	0	-	1	1	0	1	-	0	1	1	1	0	1	0	0	1	1	-	1	1	0	1	1	0	1	0	0	1	0	1	1
53.915	3046560	0	1	0	0	0	0	1	1	1	1	1	1	0	0	1	0	1	0	1	0	1	0	1	1	0	1	1	1	0	1	0	0	1	1	1	1	1	0	1	1	1	1	0	0	1	0	1	1
55.377	8519063	0	1	0	0	0	0	1	-	1	1	1	1	0	0	1	0	1	0	1	0	1	0	1	1	0	1	1	1	0	1	0	0	1	1	1	1	1	0	1	1	1	1	0	0	1	0	1	1
55.954	3612299	0	1	0	0	0	0	1	1	1	1	1	1	0	0	1	0	1	0	1	0	1	0	1	1	0	1	1	1	0	1	0	0	1	1	1	1	1	0	1	1	1	1	0	0	1	0	1	1
56.245	8533903	0	1	0	0	0	0	1	1	1	1	1	1	0	0	1	0	1	0	1	0	1	0	1	1	0	1	1	1	0	1	0	0	1	1	1	1	1	0	1	1	1	1	0	0	1	0	1	1
56.532	4546872	0	1	0	0	0	0	1	1	1	1	1	1	0	0	1	0	1	0	1	0	1	0	1	1	0	1	1	1	0	1	0	0	1	1	1	1	1	0	1	1	1	1	0	0	1	0	1	1
57.098	8533986	0	1	0	0	0	0	1	1	1	1	1	1	0	0	1	0	1	0	1	0	1	0	1	1	0	1	1	1	0	1	0	0	1	1	1	1	1	0	1	1	1	1	0	0	1	0	1	-
57.421	4555632	0	-	0	0	0	0	1	-	1	-	1	1	0	0	1	0	1	0	1	0	1	0	1	-	0	1	1	1	0	1	0	0	1	1	1	1	1	0	-	1	1	1	0	0	-	0	1	1
58.41	3044611	0	1	0	0	0	0	1	-	1	1	1	1	0	0	1	0	1	0	1	0	1	0	1	1	0	1	1	1	0	1	0	0	1	1	1	1	1	0	1	1	1	1	0	0	1	0	1	1
58.707	3618044	0	1	0	0	0	0	1	-	1	1	1	1	0	0	1	0	1	0	1	0	1	0	1	1	0	1	1	1	0	1	0	0	1	1	1	1	1	0	1	1	-	1	0	0	1	0	1	0
59.003	4365669	0	1	0	0	0	0	1	1	1	1	1	1	0	0	1	0	1	0	1	0	1	0	1	1	0	1	1	1	-	1	0	0	1	1	1	1	1	0	1	1	1	1	0	0	1	0	1	0
59.884	8533026	0	1	0	0	0	0	1	1	1	1	1	1	0	0	1	0	1	0	1	0	1	0	1	1	0	1	1	1	1	1	0	0	1	1	1	1	1	0	1	1	1	1	0	0	-	0	1	0
60.471	3624074	0	1	0	0	0	0	-	1	1	1	1	1	0	0	1	0	1	0	1	0	1	0	1	1	0	1	1	1	0	1	0	0	1	1	1	1	1	0	1	1	1	1	0	0	1	0	1	0
61.346	3617304	0	1	0	0	0	0	1	1	1	1	1	1	0	0	1	0	1	0	1	0	1	0	1	1	0	1	1	1	0	1	0	0	0	1	1	1	1	0	1	1	1	1	-	0	1	0	1	0
62.786	3615375	0	1	0	0	0	0	1	1	1	0	1	1	0	0	1	0	1	0	1	0	1	0	1	1	0	1	1	1	0	1	0	0	0	1	1	1	1	0	1	1	1	1	0	0	1	0	1	0
63.368	3613841	0	1	0	0	0	0	1	-	1	0	1	1	0	0	1	0	1	0	1	0	1	0	1	1	0	1	1	1	0	1	0	0	0	1	1	1	1	0	1	1	1	1	0	0	1	0	1	0
63.96	3616270	0	1	0	0	0	0	1	1	1	0	1	1	0	0	1	0	1	0	1	0	1	0	1	1	0	1	1	1	0	1	0	0	0	1	1	1	1	0	1	1	1	1	0	0	1	0	1	0
64.242	3614710	0	1	0	0	0	0	1	1	1	0	1	1	0	0	1	0	1	0	1	0	1	0	1	1	0	1	1	1	0	1	0	0	0	1	1	1	1	0	1	1	1	1	0	0	1	0	1	0
64.523	8512526	0	1	0	0	0	0	1	1	1	0	1	1	0	0	1	0	1	0	1	0	1	0	1	-	0	1	1	1	0	1	0	0	0	1	1	1	1	0	1	1	1	1	0	0	1	0	1	0
65.711	8539271	0	1	0	0	0	0	1	1	1	0	1	1	0	0	1	0	1	0	1	0	1	0	1	1	0	1	1	0	1	1	0	0	0	1	1	1	1	0	1	-	1	1	0	0	1	0	1	0
	GROUP 5A
0	4343475	0	0	0	0	0	1	1	1	0	0	0	1	0	1	0	0	0	1	1	0	1	0	1	1	0	0	1	0	0	0	0	1	1	1	1	0	0	0	0	0	0	0	1	0	-	0	0	0
0.582	4354012	0	0	0	0	-	1	1	1	0	0	0	1	0	1	0	0	0	1	1	0	1	0	1	1	0	0	1	0	1	0	0	1	1	1	1	0	0	0	0	0	0	0	1	0	1	0	0	0
2.65	4349365	1	1	1	1	1	0	0	1	1	1	1	0	1	0	1	1	1	0	0	1	0	1	0	0	1	1	0	1	0	1	1	0	0	0	0	1	1	1	1	1	1	1	0	1	0	1	1	1
3.801	16328839	1	1	1	1	-	0	0	1	1	1	1	0	1	0	1	1	1	0	0	1	0	1	0	0	1	1	0	1	0	1	1	0	0	0	0	1	1	1	1	1	1	1	0	1	0	1	1	1
4.378	43701170_31:C>T	1	1	1	1	1	0	0	-	1	1	1	0	1	0	1	1	1	0	0	1	-	1	0	0	1	1	0	1	0	1	1	0	0	0	0	1	1	1	1	1	1	1	0	1	0	1	1	1
7.173	85108040_5:G>C	0	0	0	0	-	1	1	1	0	0	0	1	0	1	0	0	0	1	1	0	1	0	1	1	0	0	0	0	1	0	0	1	0	1	1	0	0	0	0	0	0	0	1	0	1	-	0	0
9.025	30429600_10:C>G	0	0	0	0	1	1	1	1	1	0	0	1	0	1	0	0	0	1	1	0	1	0	1	1	0	0	0	0	1	0	1	1	0	1	1	0	0	0	0	0	0	1	-	0	1	1	0	0
10.255	42060210_21:T>C	0	0	0	0	1	1	1	1	1	-	0	1	0	1	0	0	0	1	-	0	1	0	1	1	0	0	0	0	1	0	1	1	0	1	1	0	0	0	0	0	0	1	1	0	1	-	0	0
14.289	10501598	1	1	1	0	0	0	-	1	1	1	1	0	1	0	1	1	1	0	0	1	0	1	1	-	1	1	1	1	0	1	0	0	1	1	0	1	1	0	1	1	1	0	0	1	-	1	1	1
15.309	1001141760_19:T>C	1	1	1	1	0	0	-	1	1	-	1	0	1	0	1	1	-	0	0	-	0	-	1	-	1	1	1	1	0	1	-	0	-	1	0	1	-	0	1	1	-	0	0	1	1	1	1	-
19.272	30446680_23:G>T	-	0	0	0	1	0	-	-	0	0	0	1	0	1	0	0	0	0	1	0	1	0	0	-	0	0	0	0	-	0	1	-	0	0	0	0	0	1	0	0	0	-	1	0	0	0	0	1
21.184	36211220_40:A>G	1	1	1	1	0	1	-	-	1	1	1	0	1	0	1	1	1	1	0	1	0	1	1	-	-	1	1	1	0	1	0	0	1	1	1	-	1	0	1	1	1	0	0	1	1	1	1	0
22.121	3612017	1	1	1	1	0	-	-	-	1	1	1	0	1	0	1	1	1	-	0	1	0	1	1	1	1	1	1	1	0	1	0	0	1	1	1	1	1	0	1	1	-	0	0	1	1	1	1	0
27.003	30444510_13:A>G	0	0	0	0	1	1	1	-	1	0	0	1	0	0	0	0	0	0	1	0	1	0	0	0	0	0	0	0	1	0	1	1	1	0	0	1	0	1	0	0	0	1	1	1	0	0	1	1
29.984	8518040	0	0	0	0	1	-	0	0	1	0	0	1	0	0	0	0	0	0	1	0	1	0	0	-	0	1	0	0	1	0	1	1	1	0	0	1	0	1	0	-	0	1	1	-	0	0	1	1
30.601	10502930	0	0	0	0	1	1	0	0	1	0	0	1	0	0	0	0	0	0	1	0	1	0	0	1	0	1	0	0	1	0	-	1	1	0	0	-	0	1	0	1	0	1	1	1	0	0	1	1
31.747	4366387	0	0	0	0	1	1	0	0	1	0	0	1	0	0	0	0	0	0	1	0	1	0	0	1	0	1	0	0	1	0	1	1	1	0	0	1	0	1	0	1	0	1	1	1	0	0	1	1
36.005	3605931	0	0	0	0	1	-	0	0	1	0	0	1	0	0	0	0	0	0	1	0	1	0	0	-	0	1	0	0	-	0	-	1	1	0	0	1	0	1	0	1	0	1	1	1	0	0	1	1
37.976	4217899	1	-	1	1	0	-	1	1	0	1	1	0	1	1	1	1	1	1	0	-	0	1	1	-	-	0	1	1	0	-	0	0	0	1	1	0	1	0	1	0	1	0	0	0	1	1	0	0
38.903	4368037	1	1	1	1	0	1	1	1	0	1	1	0	1	1	1	1	1	1	0	0	0	1	1	-	1	0	1	1	0	1	1	0	0	1	1	0	1	0	1	0	1	0	0	0	1	1	0	0
39.814	3621420	0	-	0	0	1	0	0	0	1	0	0	1	0	0	0	0	0	0	1	1	1	0	0	1	0	1	0	0	1	0	0	1	1	0	0	1	0	1	0	1	0	-	1	1	0	0	-	1
40.416	36168270_27:A>G	1	-	1	1	0	1	1	1	0	1	1	0	1	1	1	1	1	1	0	0	-	1	1	0	1	0	1	1	0	1	1	1	0	1	1	0	1	0	1	0	1	0	0	0	1	1	0	0
41.116	3622107	0	-	0	1	-	0	0	0	1	0	0	1	0	0	0	0	0	0	-	1	-	0	0	1	0	-	0	0	-	0	0	0	0	0	0	1	0	1	0	1	0	-	1	1	0	0	1	-
42.147	8539016	0	-	0	1	1	0	0	0	1	0	0	1	0	0	0	0	0	0	1	1	-	0	0	1	0	1	0	0	1	0	0	0	0	0	0	1	0	1	0	1	0	1	1	1	0	0	1	1
43.319	3616509	0	1	0	1	1	0	0	0	1	0	0	1	0	0	0	0	0	0	1	1	1	0	0	1	0	1	0	0	0	0	0	0	0	0	0	1	0	1	0	1	0	1	1	1	0	0	1	1
43.906	3606277	0	-	0	1	1	0	0	0	1	0	0	1	0	0	0	0	0	0	1	1	1	0	0	1	0	1	0	0	0	0	0	0	0	0	0	1	0	1	0	1	0	1	1	1	0	0	1	1
44.508	4558072	1	1	1	0	0	1	1	1	0	1	1	0	1	1	1	1	1	1	0	0	0	1	1	0	1	0	1	1	1	1	1	1	1	1	1	0	1	0	1	0	1	0	0	0	1	1	0	0
45.696	4345236	1	0	1	0	0	1	1	1	0	1	1	0	1	1	1	1	1	1	0	0	0	1	1	0	1	1	1	1	1	1	1	1	1	1	1	0	1	0	1	0	1	0	0	0	1	1	0	0
46.597	4549860	0	1	0	1	1	0	0	-	1	0	0	1	0	0	0	0	0	-	1	1	1	0	0	1	0	0	0	0	0	0	0	0	0	0	0	1	0	1	0	1	0	1	1	1	0	0	1	-
47.194	16329307	0	1	0	1	1	0	0	1	1	0	0	1	0	0	0	0	0	0	1	1	1	0	0	1	0	0	0	0	0	0	0	0	0	0	0	1	0	1	0	1	0	1	1	1	0	0	1	1
47.481	11908336	0	1	0	1	1	0	0	1	1	0	0	1	0	0	0	0	0	-	1	1	1	0	0	1	0	0	0	0	0	0	0	0	0	0	0	1	0	1	0	1	0	1	1	1	0	0	1	1
48.042	16329771	0	1	0	1	1	0	0	1	1	0	1	1	0	0	0	0	0	0	1	1	1	0	0	1	0	0	0	0	0	0	0	0	1	0	0	1	0	1	0	1	0	1	1	1	0	0	1	1
48.329	4213468	0	1	0	1	1	0	0	-	1	0	1	1	0	0	0	0	0	0	1	1	1	0	0	1	0	0	0	0	0	0	0	0	1	0	0	1	0	1	0	1	0	1	1	1	0	0	1	1
48.625	42111070_55:T>C	0	1	0	1	1	0	0	-	1	1	1	1	0	0	0	0	0	0	1	1	1	0	0	1	0	0	0	0	0	0	0	0	1	0	0	1	0	1	0	1	0	1	1	1	0	0	1	1
50.499	30464010_19:G>C	1	0	1	0	0	1	1	-	0	0	0	0	1	1	1	1	1	1	0	0	0	1	1	0	1	1	1	1	1	1	1	1	0	1	1	0	1	0	1	0	1	0	0	1	1	1	0	-
51.096	30425030_66:C>T	0	1	0	1	1	1	0	1	1	1	1	-	0	0	0	0	0	0	1	1	1	0	0	1	0	0	0	0	-	0	0	0	1	0	0	1	0	1	0	1	0	1	1	0	0	0	1	1
52.002	30444430_41:C>G	1	0	1	0	0	0	1	-	0	0	0	0	1	1	1	1	1	1	0	0	0	1	1	0	1	1	1	1	1	1	1	1	0	1	1	0	1	0	1	-	1	0	0	1	1	1	0	0
55.901	43552820_52:G>A	0	1	0	1	1	1	0	-	1	1	1	1	0	0	0	0	0	0	1	1	1	-	0	1	0	0	0	0	0	0	0	0	0	0	0	1	0	1	0	1	0	1	1	0	0	0	1	1
56.797	4341064	0	1	0	1	1	1	0	1	-	1	1	1	0	0	0	0	0	0	1	1	1	0	0	1	0	0	0	0	0	0	0	0	0	0	0	1	1	1	0	1	0	1	1	0	0	0	1	1
74.125	30436290_53:G>C	0	1	0	1	0	1	0	0	1	0	1	0	0	0	0	0	0	1	1	1	1	1	0	0	0	0	0	0	-	0	1	0	0	0	0	0	1	0	0	1	0	1	1	0	0	0	1	1
74.728	3612185	1	0	1	0	1	0	1	1	0	1	0	1	1	1	1	1	1	0	0	0	0	0	0	1	1	1	1	1	-	-	0	-	1	1	1	1	0	1	1	0	1	0	0	1	0	1	0	0
79.579	4340941	1	0	1	0	1	0	1	1	0	1	0	1	1	1	1	1	1	0	1	0	0	1	0	1	1	0	1	1	1	1	0	1	1	1	1	1	1	1	1	0	1	0	0	1	0	1	0	0
81.047	4342152	1	0	1	0	1	0	1	1	0	1	0	1	1	1	1	1	1	0	1	0	0	1	0	1	1	0	1	1	1	1	0	1	1	1	1	1	1	0	1	0	1	1	0	1	0	1	0	0
82.615	8532075	0	1	0	1	0	1	0	0	1	0	1	0	0	0	0	0	0	-	-	-	1	0	1	0	0	1	0	0	0	0	1	0	0	0	0	0	0	1	0	1	0	-	1	0	1	0	1	1
86.333	30425670_28:C>A	0	1	0	1	0	1	0	0	1	0	1	0	0	0	0	0	0	1	-	0	1	0	1	0	0	1	0	0	0	0	0	0	0	0	0	0	0	1	1	1	0	0	1	0	1	0	1	1
88.912	4353120	1	0	1	0	1	0	1	1	0	1	0	1	1	1	0	1	1	0	-	1	0	1	0	1	1	0	1	1	-	0	1	1	-	1	1	1	1	0	0	0	0	1	0	1	0	1	0	1
90.105	16329273	1	0	1	0	1	0	1	1	0	1	0	1	1	1	1	1	1	0	1	1	0	1	0	1	1	0	1	1	1	0	1	1	1	1	1	1	1	0	0	0	0	1	0	1	0	1	0	1
92.211	3615123	1	0	1	0	1	0	1	1	0	1	0	1	1	1	1	1	1	0	-	1	0	1	0	1	1	0	1	1	0	0	1	1	1	1	1	1	1	0	0	0	-	1	0	1	0	1	0	1
92.813	3605158	0	1	0	1	0	1	0	0	1	0	-	0	0	0	0	0	0	1	-	0	1	0	-	0	0	1	0	0	1	1	0	0	0	0	0	0	0	1	1	-	1	0	1	0	1	0	1	0
95.626	8533599	0	1	0	1	0	1	0	0	1	0	1	0	0	0	0	0	0	1	0	0	1	1	1	0	0	1	0	0	1	1	0	0	0	0	0	0	0	1	1	1	1	0	1	0	1	0	1	0
95.917	30444260_32:A>C	0	1	0	1	0	1	0	0	1	0	1	0	0	0	0	0	0	1	0	0	1	1	1	0	0	1	0	0	1	1	0	0	0	0	0	0	0	1	1	1	1	0	1	0	1	0	1	0
96.234	8535412	1	0	1	0	1	0	0	-	0	1	0	1	1	1	1	1	1	0	1	1	0	0	0	-	-	0	1	1	0	0	1	1	1	-	-	1	1	0	0	-	0	1	-	1	0	-	0	1
96.893	85101120_17:A>G	0	1	0	1	0	1	1	0	1	0	1	0	0	0	0	0	0	1	0	-	1	1	1	0	0	1	0	0	-	1	0	0	0	0	0	0	0	1	1	1	1	0	0	0	1	0	1	0
98.456	4556736	1	0	1	0	1	0	0	1	0	1	0	1	1	1	1	1	1	0	1	1	0	0	0	1	1	0	1	1	0	0	1	1	1	1	1	1	1	0	0	0	0	1	0	1	0	1	0	1
100.973	8538185	1	0	1	0	1	0	0	1	0	1	0	1	1	1	1	1	1	0	1	1	0	1	0	1	1	0	1	1	0	0	1	0	1	1	1	1	1	0	0	0	0	1	0	1	0	1	0	1
102.229	14474087	0	1	0	1	0	1	-	0	1	0	1	0	0	0	0	0	0	1	0	0	1	0	1	0	0	1	0	0	1	1	0	1	0	0	0	0	0	1	1	1	1	0	1	0	1	0	1	0
103.125	4344233	0	1	0	1	0	1	1	0	-	0	1	0	0	0	0	0	0	1	0	0	1	0	1	0	0	1	0	0	1	1	0	-	0	0	0	0	0	1	-	1	1	0	1	0	1	0	1	0
105.577	4371890	0	1	0	1	0	1	1	0	0	0	1	0	0	0	0	0	0	1	0	0	1	0	1	0	0	1	0	0	0	1	0	1	0	0	0	0	0	1	1	1	1	0	1	0	1	0	1	0
106.77	3619503	1	0	1	0	1	0	0	1	1	1	0	1	1	1	1	1	1	0	1	1	0	1	0	1	1	0	1	1	0	0	1	0	1	1	1	1	1	0	0	0	0	1	0	1	0	1	0	1
107.336	8523773	1	0	1	0	1	0	0	1	1	1	0	1	1	1	1	1	1	0	1	1	0	1	0	1	1	0	1	1	0	0	1	0	1	1	1	1	1	0	0	0	0	1	0	1	0	1	0	1
107.623	3609663	1	0	1	0	-	0	0	-	1	1	0	1	1	1	1	1	1	0	1	1	0	1	0	1	1	0	1	1	0	0	1	0	1	1	1	1	1	0	0	0	0	1	0	1	0	1	0	1
109.154	105183740_43:A>G	0	1	0	1	0	1	1	-	0	0	1	1	0	0	0	0	0	1	0	0	0	0	1	0	0	1	0	0	-	1	0	1	0	0	0	0	0	1	1	1	1	0	1	0	1	0	1	0
109.761	4556228	1	0	1	0	1	0	0	1	1	1	0	0	1	1	1	1	1	0	1	1	1	1	0	1	1	0	1	1	0	0	1	0	1	1	1	1	-	0	-	0	0	1	0	0	0	1	0	1
110.646	36168070_47:A>G	0	1	0	1	0	1	1	0	0	0	1	1	0	0	0	0	0	1	0	0	0	0	1	0	0	1	0	0	1	1	0	1	0	0	0	0	0	1	1	1	1	0	1	1	1	0	1	0
111.233	1000696250_28:C>A	0	1	0	1	0	1	1	0	0	0	1	1	0	0	0	0	0	1	0	0	0	0	1	0	0	1	0	0	-	1	0	1	0	0	0	0	0	1	1	1	1	0	1	1	1	0	1	0
112.129	4339300	0	1	0	1	0	1	1	0	0	0	1	1	0	0	0	0	0	1	0	0	0	0	1	0	0	1	0	0	1	1	0	1	0	0	0	0	0	1	1	1	1	0	1	0	1	0	1	0
114.525	11908765	0	1	0	1	0	1	1	0	0	0	1	1	0	0	0	0	0	1	0	0	0	0	1	0	0	1	0	0	1	1	0	1	0	0	1	-	0	1	1	1	1	0	1	0	1	0	1	0
118.594	8537655	1	0	1	0	1	0	0	1	1	1	0	0	1	0	1	1	1	0	1	1	-	1	0	1	1	0	1	1	0	0	1	0	-	1	-	0	1	0	0	0	0	1	0	1	0	1	1	1
121.373	3610542	0	1	0	1	0	1	1	1	0	0	1	1	0	0	0	0	0	1	0	0	0	0	0	0	0	1	0	0	1	1	0	1	0	0	1	1	0	1	1	1	1	0	1	0	0	0	0	0
122.545	4361017	0	-	0	1	0	1	1	1	0	0	1	1	0	0	0	0	0	1	0	0	0	0	0	0	0	1	0	0	1	1	0	1	0	0	1	1	0	1	1	1	1	0	1	0	0	0	0	0
123.41	4361004	0	1	0	1	0	1	1	1	0	0	1	1	0	0	0	0	0	1	0	0	0	0	0	0	0	1	0	0	1	1	0	1	0	0	1	1	0	1	1	1	1	0	1	0	0	0	0	0
123.971	3624618	0	1	0	1	0	1	1	1	0	0	1	1	0	0	0	0	0	1	0	0	0	0	0	0	0	1	0	0	1	1	0	1	0	0	1	1	0	1	1	1	1	0	1	0	0	0	0	0
125.143	10511912	0	1	0	1	0	1	1	1	0	0	1	1	0	0	0	0	0	1	0	0	0	0	0	0	0	1	0	0	1	1	0	1	0	1	1	1	0	1	1	1	1	0	1	0	0	1	0	0
125.745	36120490_23:G>C	1	0	1	0	1	0	0	0	-	1	0	0	1	0	1	1	1	0	1	1	1	1	1	1	1	0	-	1	0	0	1	0	1	0	0	0	1	0	-	0	0	1	0	1	1	0	1	1
126.342	4561479	0	1	0	1	0	1	1	1	0	0	1	1	0	1	0	0	0	1	0	0	0	0	0	0	0	1	0	0	1	1	0	1	0	1	1	1	0	1	1	1	1	0	1	0	0	1	0	0
126.639	3603612	1	0	1	0	1	0	0	0	1	1	0	0	1	0	1	1	1	0	1	1	1	1	1	1	1	0	1	1	0	0	-	0	1	0	0	0	1	0	0	0	0	1	0	1	1	0	1	1
128.181	3613165	1	0	1	0	1	0	1	0	1	1	0	0	1	0	1	1	1	0	1	1	1	1	1	1	-	0	1	1	0	0	-	0	1	0	0	0	1	0	0	0	0	1	0	1	1	0	1	1
131.01	30461320_48:T>C	1	0	1	1	1	0	1	0	1	1	0	0	1	0	1	1	1	0	1	1	1	1	1	1	1	0	1	1	0	0	1	0	1	0	0	0	1	0	0	0	1	1	0	1	1	0	1	1
131.906	4361050	1	0	1	1	1	0	1	0	1	1	0	0	1	0	1	1	1	0	1	1	1	1	1	1	1	0	1	1	0	0	1	0	1	0	0	0	1	0	0	0	1	1	0	1	-	0	0	1
134.05	36213010_12:C>T	1	-	1	1	1	0	1	0	1	1	0	0	1	0	1	1	1	0	1	1	1	1	1	1	1	0	1	1	-	0	1	0	1	0	0	0	1	0	0	0	1	1	0	1	1	0	0	1
134.658	4341246	0	0	0	0	0	1	0	1	0	0	1	1	0	1	0	0	-	1	0	0	0	0	0	0	0	1	0	0	1	1	0	1	0	1	1	1	0	1	1	1	0	0	1	0	0	1	1	0
136.52	85325500_25:C>G	1	1	1	1	1	0	1	0	1	1	0	0	1	0	0	1	-	0	1	1	1	1	1	1	1	0	1	1	0	0	1	0	1	0	0	0	1	0	0	0	1	1	0	1	1	0	0	1
136.822	1001442530_32:C>T	1	1	1	1	1	0	1	0	1	1	0	0	1	0	0	1	-	0	1	1	1	1	1	1	1	0	1	0	0	0	1	0	1	0	0	0	1	0	0	-	1	1	0	1	1	0	0	1
137.728	85111710_16:A>G	0	0	0	0	0	1	0	1	0	0	1	1	0	1	1	0	-	1	0	0	0	0	0	0	0	1	0	1	1	1	1	1	0	1	1	1	0	1	1	1	0	1	1	0	0	1	1	0
138.619	3604347	1	1	1	1	1	0	1	0	1	1	0	0	1	0	0	1	1	0	1	1	1	1	1	1	1	0	1	0	0	0	0	0	1	0	0	0	1	0	0	0	1	0	0	1	1	0	0	1
139.807	4213090	1	1	1	1	1	0	1	0	1	1	0	0	1	0	0	1	1	0	1	1	1	0	1	-	1	0	0	0	0	0	0	0	1	0	0	0	1	0	0	0	1	0	0	1	1	0	0	1
140.682	8538706	1	1	1	1	1	0	1	0	1	1	0	0	1	0	0	1	1	0	1	1	1	0	1	1	1	0	1	0	0	0	0	0	1	0	0	0	1	0	0	0	1	0	0	1	1	0	0	1
140.974	30433620_33:G>A	0	0	0	0	-	1	0	1	0	0	1	1	0	1	1	0	-	-	0	0	0	1	0	0	0	1	0	1	1	1	1	1	-	1	1	1	0	1	-	1	0	1	1	0	0	1	1	0
142.563	36224670_60:C>T	1	1	1	1	-	0	1	0	1	1	0	0	1	0	0	1	0	0	1	1	0	0	1	1	1	0	1	0	0	0	0	0	1	0	0	-	1	0	0	0	1	0	0	1	1	0	0	1
144.206	3045867	0	0	0	0	0	1	0	1	0	0	-	0	0	0	1	0	-	1	0	0	1	1	0	0	0	1	0	-	1	1	1	1	0	-	1	1	0	1	1	1	0	1	1	0	0	1	1	0
144.849	3603646	0	0	0	0	0	1	-	1	1	0	1	0	0	1	1	0	-	1	0	0	1	1	0	0	0	1	0	1	-	1	-	1	0	1	1	1	0	1	-	1	0	1	1	0	0	1	1	0
147.092	8518664	0	0	0	0	0	1	0	1	1	0	1	0	0	1	1	0	1	1	1	0	1	1	0	0	0	1	0	1	1	1	1	1	0	1	1	1	0	0	1	1	0	1	1	0	0	1	1	0
147.694	30423500_63:T>C	0	0	0	0	0	1	0	1	1	0	1	0	0	1	1	0	-	1	1	0	1	1	0	0	0	-	0	1	1	1	1	1	0	1	1	1	0	0	1	1	0	1	-	0	0	1	1	0
149.246	3615965	1	1	1	1	1	0	0	0	0	1	0	1	1	0	0	1	1	0	0	1	0	0	1	1	1	0	1	0	0	0	0	1	1	0	0	0	1	1	0	0	1	0	0	1	1	0	0	1
150.455	30467290_33:T>G	0	0	0	0	0	1	1	1	1	0	1	0	0	1	1	0	-	1	1	0	1	1	0	0	0	1	0	1	-	1	1	0	0	1	1	-	0	0	1	1	0	1	0	0	0	1	1	0
151.97	30428310_22:A>T	0	0	0	0	0	1	1	1	0	0	1	0	0	1	1	0	-	1	1	0	1	1	0	0	0	1	0	1	1	0	1	0	0	1	1	-	0	0	1	1	0	1	0	0	0	1	1	0
152.871	30408720_53:T>G	0	0	0	0	0	1	1	1	0	0	1	0	0	1	1	0	-	1	1	0	1	1	0	1	0	1	1	1	-	0	1	0	0	1	1	0	0	0	1	1	0	1	0	0	0	1	1	0
161.831	4367870	0	1	1	1	1	0	0	0	1	1	0	1	0	0	0	0	0	0	1	0	0	0	1	0	1	0	0	0	0	1	0	1	1	0	0	1	1	1	0	0	1	0	0	1	-	0	0	0
162.727	11909852	0	-	1	1	1	0	0	0	0	1	0	1	0	0	0	0	0	0	1	0	0	0	1	0	-	0	0	0	0	1	0	1	1	0	0	1	1	1	0	0	1	0	0	1	1	0	1	0
163.329	4218038	1	0	0	0	0	1	1	1	1	0	1	0	1	1	1	1	1	1	0	1	1	1	0	1	1	1	1	1	1	0	1	0	0	1	1	0	0	0	1	1	0	1	1	0	0	1	0	1
164.245	36215750_12:A>G	1	0	0	0	0	1	1	1	1	0	1	0	1	1	1	1	1	1	0	1	1	1	0	1	-	1	1	1	1	0	1	0	0	1	1	0	0	0	1	1	0	1	1	0	0	1	0	1
168.022	30407780_33:C>T	1	0	1	0	0	1	1	1	1	0	1	0	1	1	1	1	1	1	0	1	1	1	0	1	-	1	1	1	-	0	1	0	0	1	1	0	0	0	1	1	0	1	1	0	0	1	0	1
168.318	3609759	1	0	1	0	0	1	1	1	1	0	1	0	1	1	1	1	1	1	0	1	1	1	0	1	-	1	0	1	-	0	1	0	0	1	1	0	0	0	1	1	0	1	1	0	0	1	0	1
177.314	8515582	1	0	1	0	0	1	0	1	1	0	1	0	1	1	1	1	1	1	0	1	1	1	1	0	1	1	1	1	1	0	1	0	0	1	1	1	0	0	1	0	1	1	1	0	1	0	1	1
178.845	4573426	0	1	0	1	1	0	1	0	0	1	0	1	0	0	0	0	0	0	1	0	0	0	0	1	0	0	0	0	0	1	0	1	-	0	0	0	1	1	0	1	0	0	0	-	0	1	0	0
	GROUP 5B
0	3607354	1	1	1	0	1	1	1	1	0	1	-	0	0	1	1	0	1	1	0	1	0	1	0	0	1	1	0	1	1	0	1	0	0	0	0	1	0	1	1	0	0	1	0	1	0	0	1	0
2.545	4349768	0	0	0	1	0	0	0	-	1	0	1	1	1	0	0	1	0	0	1	0	1	0	1	1	0	0	1	0	0	1	0	1	1	1	1	0	1	0	0	1	1	0	1	1	1	-	0	1
4.532	4560528	1	0	0	1	0	0	0	1	1	0	-	1	1	0	0	1	0	0	1	0	1	0	1	1	0	0	1	0	1	0	0	1	1	1	1	0	1	0	-	-	1	0	1	-	1	1	0	1
5.443	3619097	1	0	0	1	0	0	0	1	1	0	-	1	1	0	0	1	0	0	1	0	1	0	1	1	0	0	1	0	0	0	0	1	0	1	-	0	1	0	0	1	1	0	1	1	1	1	0	1
6.01	4351537	1	0	0	1	0	0	0	1	1	0	1	1	1	0	0	1	0	0	1	0	1	0	1	1	0	0	1	0	0	0	0	1	1	1	1	0	1	0	0	1	1	0	1	1	1	1	0	1
7.722	8517194	1	0	0	1	0	0	0	1	1	0	1	1	1	0	0	1	0	0	1	0	1	0	1	1	0	0	1	0	0	0	0	1	1	1	1	0	1	0	0	1	1	0	1	1	1	1	0	1
19.94	4216942	1	0	1	1	0	0	1	1	1	1	1	1	1	0	0	1	0	0	1	0	0	1	1	1	0	0	1	0	0	0	0	1	1	1	1	0	0	0	1	1	1	0	0	1	1	1	0	0
24.701	10501807	1	0	1	1	0	0	1	1	1	1	1	1	1	0	1	1	0	0	1	0	0	1	1	1	-	0	1	0	0	0	0	1	1	1	0	0	1	0	1	1	1	0	0	1	1	0	0	0
25.894	10497514	1	1	0	0	1	1	0	0	0	0	1	0	0	1	0	0	1	1	0	1	1	0	0	0	1	1	0	1	1	1	1	0	0	0	1	1	0	1	0	0	0	1	1	0	0	1	1	1
27.03	3613009	1	1	0	0	1	1	0	0	0	0	1	0	0	1	0	0	1	1	0	1	1	0	0	0	1	1	0	1	1	1	1	0	0	0	1	1	0	1	0	0	0	1	1	1	0	1	1	1
27.894	4358789	0	1	0	0	1	1	0	0	0	0	1	0	0	1	0	0	1	1	0	1	1	0	0	0	-	1	0	1	1	1	1	0	0	0	1	1	0	1	0	0	0	1	1	1	0	1	1	1
29.087	3614451	1	0	1	1	0	0	1	1	1	1	1	1	1	0	1	1	0	0	1	0	0	1	1	1	1	0	1	0	0	0	0	1	1	1	0	0	1	0	-	1	1	0	0	0	1	0	0	0
30.27	4353206	0	1	0	0	1	1	0	0	0	0	0	1	0	1	0	0	1	1	0	1	1	0	0	0	-	1	0	1	1	1	1	0	0	0	1	1	0	1	0	0	0	1	1	1	0	1	1	1
31.166	30435120_64:T>G	0	1	0	0	1	1	0	-	0	0	0	1	0	1	0	0	1	1	0	1	1	0	0	0	0	1	0	1	1	1	-	0	0	0	1	1	0	1	0	0	0	1	1	1	0	1	1	1
32.093	105069130_39:C>G	0	1	0	0	1	1	0	-	0	0	0	1	0	1	0	0	1	1	0	1	1	0	0	-	0	1	0	1	1	1	1	0	0	0	1	1	0	1	0	1	0	1	1	1	0	1	1	1
33.375	10501605	1	0	1	1	0	0	1	-	1	1	1	0	1	0	1	1	-	0	1	0	0	1	1	0	1	0	1	0	0	0	0	1	-	1	0	0	1	0	1	0	1	0	0	0	1	0	0	0
33.993	4214895	1	0	1	1	0	0	1	-	1	1	-	0	1	0	-	1	1	0	1	0	0	-	1	0	1	0	1	0	0	0	0	1	-	1	0	0	-	0	1	0	1	0	0	0	1	0	0	0
37.308	43710490_46:C>T	0	0	0	0	1	1	0	1	0	0	0	1	0	1	0	0	-	1	0	1	1	0	0	1	0	1	0	1	1	1	1	0	0	0	1	1	0	1	0	1	0	1	1	1	0	1	1	1
37.61	42010210_10:T>A	0	0	-	0	1	1	0	1	0	0	0	1	0	1	0	0	-	1	0	1	1	0	0	1	0	1	0	1	-	1	1	0	1	0	1	1	0	1	0	1	0	1	1	1	0	1	1	1
38.217	3604640	0	0	1	0	1	1	0	-	0	0	0	1	0	1	0	0	1	1	0	1	1	0	0	1	0	1	0	1	0	1	1	0	1	0	1	1	0	1	0	1	0	1	1	1	0	1	1	1
38.814	3612653	0	0	1	0	1	1	0	-	0	0	0	1	0	1	0	0	1	1	0	1	1	0	0	1	0	1	0	1	-	-	1	0	1	0	-	1	0	1	0	1	0	1	1	1	0	-	1	1
39.422	30428740_30:G>A	1	1	-	1	0	0	1	-	1	1	1	0	1	0	1	1	-	0	1	0	0	1	1	1	1	0	1	0	0	0	0	1	0	1	0	0	1	0	1	0	1	0	0	0	1	0	0	0
40.91	3047080	0	0	0	0	1	1	-	-	-	0	0	1	0	1	0	0	1	1	-	1	1	0	-	0	-	1	0	1	1	1	1	0	1	-	1	1	-	1	0	1	-	1	1	1	0	1	1	-
42.009	4341777	0	0	-	0	1	1	0	-	0	0	0	1	0	1	0	0	1	1	0	1	1	0	0	0	-	1	0	1	-	1	1	0	1	0	1	1	0	1	0	1	0	1	1	1	0	1	1	1
42.611	3610003	0	0	1	0	1	-	0	1	0	0	0	1	0	1	0	0	-	1	0	1	1	0	0	0	0	1	0	1	1	1	1	0	1	0	1	1	0	1	0	1	0	1	1	1	0	1	1	1
43.193	8510167	0	0	1	0	1	1	0	1	0	0	0	1	0	1	0	0	1	1	0	1	1	0	0	0	0	1	0	1	1	1	1	0	1	0	1	1	0	1	0	1	0	1	1	1	0	1	1	1
45.239	11907905	0	0	1	0	1	1	0	1	0	0	0	1	0	1	0	0	1	1	0	1	1	0	0	0	0	1	0	1	1	1	1	0	1	0	1	1	0	1	0	1	0	1	1	1	0	1	1	1
45.821	4342824	0	0	0	0	1	1	0	1	0	0	0	1	0	1	0	0	-	1	-	1	1	0	0	0	0	1	0	1	1	1	1	0	1	0	1	1	0	1	0	1	0	1	1	1	0	1	1	1
48.228	8517720	1	1	1	1	0	0	1	0	1	1	1	0	1	0	1	1	-	0	1	0	0	1	1	1	1	0	1	0	0	0	0	1	0	1	0	0	1	0	1	0	1	0	1	0	1	0	0	0
48.82	30464890_61:C>T	1	1	1	1	0	0	1	-	1	1	1	0	1	0	1	1	-	0	1	0	0	1	1	1	1	0	1	0	0	0	0	1	0	1	0	0	1	0	1	0	1	0	1	0	1	0	0	0
49.428	42083660_23:G>A	1	1	1	1	0	0	1	-	1	1	1	0	1	0	1	1	-	0	1	0	0	1	1	1	1	0	1	0	0	0	0	1	0	1	0	0	1	0	1	0	1	0	1	-	1	0	0	0
50.06	3608092	1	1	1	1	0	0	1	-	1	1	1	0	1	0	1	1	-	0	1	0	0	1	1	1	1	0	1	0	-	0	0	1	0	1	0	0	1	0	1	0	1	0	1	0	1	0	0	0
51.301	11909599	0	0	0	0	1	1	0	1	0	0	1	1	0	1	0	0	1	1	0	1	1	0	0	0	0	1	0	1	1	1	1	0	0	0	1	1	0	1	0	1	0	1	0	1	0	1	1	1
53.968	4351517	0	0	0	0	-	1	0	-	-	0	1	1	0	1	0	0	-	1	0	1	1	0	-	0	0	1	0	1	1	1	1	0	0	-	1	1	-	1	0	1	0	1	0	1	-	1	1	1
54.947	4363500	0	0	0	0	0	1	0	1	0	0	1	1	0	1	0	0	1	1	0	1	1	0	0	0	0	1	0	1	1	0	1	0	0	0	1	1	0	1	0	1	0	1	0	0	0	1	1	1
56.858	8517461	1	1	1	1	1	0	1	-	1	1	0	0	1	0	1	1	1	0	1	0	0	1	1	1	1	0	1	0	0	1	0	1	1	1	0	0	-	1	1	0	1	0	1	-	-	0	0	0
57.832	1001871630_32:C>G	0	0	0	0	0	1	0	-	0	0	1	1	0	1	0	0	-	1	0	1	1	0	0	0	0	1	0	1	-	0	1	0	0	0	1	1	0	0	0	1	0	1	0	0	0	1	1	1
58.434	3608300	0	0	0	0	0	1	0	-	0	-	1	1	0	1	0	0	1	1	0	1	1	0	0	0	0	1	0	1	1	0	1	0	0	0	1	1	0	0	0	0	0	1	0	1	0	1	1	1
58.726	8515404	0	0	0	0	0	1	0	1	0	0	1	1	0	1	0	0	1	1	0	1	1	0	0	0	0	1	0	1	-	0	1	0	0	0	1	1	0	0	0	0	0	1	0	1	0	1	1	1
60.294	4219832	0	0	0	0	0	1	0	1	0	0	1	1	0	1	0	0	0	1	0	1	1	0	0	0	0	1	0	1	-	0	-	0	0	0	1	1	0	0	0	0	0	1	0	1	0	1	1	1
61.247	36225780_8:C>G	0	0	0	0	0	1	0	1	0	0	1	1	0	1	0	0	0	1	-	1	1	0	0	0	0	1	0	1	-	0	1	0	0	0	1	1	0	0	0	0	0	1	-	1	-	1	1	1
61.854	4350639	0	0	0	0	0	1	0	1	0	0	1	1	0	1	0	0	0	1	0	1	1	0	0	0	0	1	0	1	1	0	1	0	0	0	1	1	0	0	0	0	0	1	0	1	0	1	1	1
62.141	3609186	0	0	0	0	0	1	0	1	0	0	1	1	0	1	0	0	1	1	0	1	1	0	0	0	0	1	0	1	1	0	1	0	0	0	1	1	0	0	0	0	0	1	0	1	0	1	1	1
63.011	4550005	0	0	0	0	0	1	0	-	0	0	1	1	0	1	0	0	1	1	0	1	1	0	0	0	0	1	0	1	1	0	1	0	0	0	1	1	0	0	0	0	0	1	0	1	0	1	1	1
64.157	4345875	0	0	1	0	0	1	0	1	0	0	1	1	0	1	0	0	1	1	0	1	1	0	0	0	0	1	0	1	1	0	1	0	0	0	1	1	0	0	0	0	0	1	0	1	0	1	1	1
65.022	8522884	0	0	1	0	0	1	0	1	-	0	1	1	0	1	0	0	1	1	0	1	1	0	0	0	0	1	0	1	1	0	1	0	0	0	1	1	0	0	0	0	0	1	0	1	0	1	1	1
65.881	8535987	0	0	1	0	0	1	0	1	0	0	1	1	0	0	0	0	1	1	0	1	1	0	0	0	-	1	0	1	1	0	1	0	0	0	1	1	0	0	0	0	0	1	0	1	0	1	1	1
67.332	4350336	0	0	0	0	0	1	0	1	0	0	1	1	0	0	0	0	1	1	0	1	1	0	0	0	0	1	0	1	1	0	1	0	0	0	1	1	0	0	1	0	0	1	0	1	0	1	1	1
69.114	8523574	0	0	1	0	0	1	0	1	0	0	1	1	0	0	0	0	1	1	0	1	1	0	0	0	0	1	0	1	-	0	1	0	0	0	1	1	0	0	1	0	0	1	0	1	0	1	1	1
70.988	3612909	0	0	1	0	0	1	0	1	0	0	1	1	0	0	0	0	1	1	0	1	1	0	0	1	0	1	0	1	-	0	1	0	0	0	1	1	0	0	1	0	0	1	0	0	0	0	1	1
72.641	4360307	1	1	-	-	1	0	1	1	1	1	-	0	1	1	1	1	0	0	-	0	0	1	1	0	1	0	1	0	0	1	0	1	1	1	0	0	1	-	0	1	1	0	1	1	1	0	0	0
80.66	3620316	1	0	1	1	1	0	1	1	1	1	0	0	1	0	1	1	1	0	1	0	1	1	-	0	0	0	1	-	0	0	0	-	1	1	0	0	1	1	1	0	1	0	1	1	1	1	0	0
81.257	4366668	1	0	1	1	1	0	1	1	1	1	0	0	1	0	1	1	1	0	1	0	1	0	1	0	0	0	1	1	0	0	0	1	1	1	0	0	1	1	1	0	1	0	1	1	1	1	0	0
81.544	3606590	1	0	1	1	1	0	1	-	1	1	0	0	1	0	1	1	1	0	1	0	1	0	1	0	0	0	1	1	0	0	0	1	1	1	0	0	1	1	1	0	1	0	1	1	1	1	0	0
82.146	3621022	0	1	0	0	0	1	0	1	0	0	1	1	0	1	0	0	0	1	0	1	0	1	0	1	1	1	0	0	-	1	1	0	0	0	-	1	0	0	0	1	0	1	0	0	0	0	1	1
85.611	4340583	1	1	0	0	0	1	0	1	1	0	1	1	1	1	0	0	0	1	0	1	0	1	0	1	1	1	0	0	1	1	1	1	0	0	1	1	0	0	0	1	0	1	0	0	0	0	1	1
85.897	4350853	1	1	0	0	0	1	0	1	1	0	1	1	1	1	0	0	0	1	0	1	0	1	0	1	1	1	0	0	1	1	1	1	0	0	1	1	0	0	0	1	0	1	0	0	0	0	1	1
86.772	4353729	1	1	0	0	0	1	0	1	1	-	1	1	1	1	0	1	0	1	0	1	0	1	0	1	1	1	0	0	1	1	1	1	0	0	1	1	0	0	0	1	0	1	0	0	0	0	1	1
87.746	3616234	1	1	0	0	0	1	0	-	1	1	1	1	1	1	0	1	0	-	0	1	0	-	0	-	-	1	0	0	0	1	1	1	0	0	-	1	0	0	0	1	0	1	0	0	0	0	1	-
88.746	3605766	0	0	1	1	1	0	1	-	0	-	0	0	0	0	1	0	1	0	1	0	1	0	1	0	0	0	1	1	0	0	0	0	1	1	0	0	1	1	1	0	1	0	1	1	1	1	0	0
89.043	3614354	0	0	1	1	1	0	1	-	0	-	0	0	0	0	1	0	1	0	1	0	1	0	1	0	0	0	1	1	0	0	0	0	1	1	0	0	1	1	1	0	-	0	1	1	1	1	0	0
90.841	36138270_35:C>G	-	0	0	0	-	1	0	0	-	-	-	1	1	-	0	1	-	1	0	1	0	1	-	-	1	1	0	0	-	1	1	1	0	0	1	1	0	0	-	1	0	1	-	0	-	0	1	-
93.062	16329373	0	1	1	1	0	0	1	-	0	-	0	0	0	0	1	0	1	0	1	0	1	0	1	1	0	0	0	1	0	0	0	0	1	1	0	0	1	1	1	0	1	-	1	1	1	1	0	0
93.368	10497189	0	-	1	1	0	0	1	-	0	-	0	0	0	0	1	0	1	0	1	0	1	0	1	1	0	0	0	-	0	0	0	0	1	1	0	0	1	1	1	0	1	1	1	1	1	0	0	0
95.947	3616051	1	0	0	0	1	1	0	1	1	1	1	1	1	1	0	1	0	1	1	1	0	1	0	0	1	1	1	0	-	1	0	1	0	0	1	1	0	0	0	1	1	-	0	0	0	1	1	1
97.435	3614955	1	0	0	0	1	1	0	1	1	1	1	1	1	1	0	1	0	1	1	1	0	1	0	0	1	1	1	0	1	1	0	1	0	0	1	1	0	0	0	1	1	1	0	0	0	1	1	1
98.623	3623521	1	0	0	0	1	1	0	-	1	-	1	1	1	1	0	1	0	1	1	1	0	1	0	0	1	1	1	0	1	-	0	1	0	0	1	1	0	0	0	1	1	1	0	0	0	1	-	1
99.22	10499518	0	1	1	1	0	0	1	1	0	1	0	0	0	0	1	0	1	0	0	0	1	0	1	1	0	0	0	1	0	0	1	0	1	1	0	0	1	1	1	0	0	1	1	1	-	0	0	0
101.191	3616062	0	1	1	1	0	0	1	-	0	-	0	1	0	0	1	0	1	0	0	0	1	0	-	1	0	0	0	-	0	0	1	0	1	1	-	0	1	1	1	0	0	1	1	-	1	0	0	0
101.508	8536257	1	0	0	0	1	1	0	-	1	-	1	0	1	1	0	1	0	1	1	1	0	1	0	0	-	1	1	0	1	1	0	1	0	0	1	1	0	0	0	1	1	-	0	0	0	1	1	1
102.738	3609491	1	0	0	0	1	1	0	-	1	-	1	0	1	1	0	1	0	1	1	1	0	1	-	0	1	1	1	0	-	1	1	1	0	0	1	1	0	0	0	1	1	0	0	0	0	1	1	1
104.02	8531389	1	0	0	0	1	1	0	0	0	-	-	0	1	1	0	1	0	1	1	1	0	1	0	0	1	1	0	0	1	1	1	1	0	0	-	1	0	0	0	-	1	0	0	0	0	1	1	1
104.322	43702320_47:G>A	1	0	0	0	1	1	0	0	0	-	1	0	1	1	0	1	0	1	1	-	0	1	0	0	1	1	0	0	1	1	1	1	0	0	-	1	0	0	0	1	1	0	0	0	0	1	1	1
106.521	4559137	0	1	1	1	0	0	1	1	1	1	0	1	0	0	1	0	0	0	0	-	0	0	1	1	0	0	1	0	0	0	0	0	1	1	1	0	1	1	0	1	0	1	1	1	1	0	0	0
108.346	4340509	0	1	1	1	0	0	1	1	1	-	0	1	0	0	0	0	0	0	0	-	0	0	1	1	0	0	1	0	0	0	0	0	1	1	1	0	1	0	0	1	0	1	1	1	1	0	0	0
109.252	4573705	1	0	0	0	1	1	0	0	0	-	1	0	1	1	1	1	1	1	1	1	1	1	0	0	1	1	0	1	1	1	1	1	0	0	1	1	0	1	1	0	1	0	0	0	0	1	1	1
109.9	36173970_47:G>C	1	0	0	0	1	1	0	0	0	-	1	-	1	1	1	1	1	1	1	-	-	1	0	-	1	1	0	1	1	1	1	1	0	-	-	1	0	1	1	0	1	0	0	0	0	1	1	1
110.538	3611232	0	1	1	1	0	0	1	1	1	1	0	1	0	0	0	0	0	0	-	-	0	0	1	1	0	1	1	0	0	0	0	0	1	1	-	0	1	0	0	1	0	1	1	1	1	0	0	0
112.808	4571773	0	-	1	1	0	0	1	1	1	-	0	1	0	0	0	0	0	0	-	-	0	0	1	1	1	1	1	0	0	0	0	0	-	1	-	1	1	0	0	1	0	0	1	1	1	0	0	0
126.53	8516246	1	1	0	1	0	0	-	0	1	1	0	1	0	1	0	0	0	0	0	1	0	0	1	1	1	1	0	0	0	1	0	0	0	-	1	0	1	1	0	1	-	0	1	0	-	-	-	0
127.184	159976690_25:C>G	1	1	0	1	0	0	1	0	1	1	0	1	0	1	-	0	0	0	0	1	0	0	1	1	1	1	1	0	0	1	0	0	0	1	1	0	1	1	0	1	1	0	1	0	1	1	0	0
127.501	4348919	1	1	0	1	0	0	1	0	1	1	0	1	0	1	1	0	0	0	0	1	0	0	1	1	1	1	1	0	0	1	-	0	0	1	1	0	1	1	0	1	1	0	1	0	1	1	-	0
128.19	30463340_49:C>T	1	1	0	1	0	0	1	0	1	1	0	1	0	1	1	0	0	0	0	1	0	0	1	-	1	1	1	0	0	1	0	0	0	1	1	0	1	1	0	1	1	0	-	0	1	1	-	0
128.833	4554410	1	1	0	1	0	0	1	0	1	1	0	1	0	1	1	0	0	0	0	-	0	0	1	1	1	1	1	0	0	1	0	0	0	1	1	0	1	1	0	1	1	0	1	0	1	1	1	0
135.199	4351007	0	0	1	0	1	1	0	1	0	0	1	0	1	0	0	1	1	1	1	1	1	1	0	0	0	0	0	1	1	0	1	1	1	0	0	1	0	0	1	0	0	1	0	1	0	0	-	1
136.73	3621044	0	1	1	0	1	1	0	1	0	0	0	0	1	0	0	1	1	1	1	1	1	1	0	0	0	0	0	1	1	0	1	1	1	0	0	1	0	0	1	0	0	1	-	1	0	0	-	0
138.571	14472683	0	1	1	0	1	0	0	1	0	0	0	0	1	0	0	1	1	1	1	1	1	1	0	0	0	0	0	1	1	0	1	0	1	0	0	1	0	0	1	0	0	1	0	1	0	0	1	0
138.853	4358533	0	1	1	0	1	0	0	1	0	0	0	0	1	0	0	1	1	1	1	1	1	1	0	0	0	0	0	1	1	0	1	0	1	0	0	1	0	0	1	0	0	1	0	1	0	0	1	0
140.32	4558945	0	1	1	0	1	0	0	1	0	0	0	0	1	0	0	1	1	1	1	1	1	1	0	0	0	0	0	1	1	0	1	0	1	0	0	1	0	0	1	1	0	1	0	1	0	0	-	0
141.206	8518787	0	1	1	0	1	0	0	1	0	0	0	0	1	0	0	1	1	1	1	1	1	1	0	0	0	0	0	-	1	0	1	0	1	0	0	1	0	0	1	1	0	1	-	1	0	0	1	0
141.818	36133250_6:G>C	1	0	0	1	0	1	1	0	1	1	1	1	0	1	1	0	0	0	0	0	0	0	1	1	1	1	1	0	0	1	0	1	0	1	1	0	1	1	0	0	1	0	1	0	1	1	-	1
144.061	4349976	1	0	0	1	0	1	1	-	1	1	1	-	0	1	1	0	0	0	0	0	0	0	-	1	1	1	0	0	0	1	0	1	0	1	1	0	1	1	0	0	1	0	1	0	1	1	1	1
144.373	144762680_6:C>T	0	1	1	0	1	0	0	-	0	0	0	1	-	0	0	1	1	1	1	1	1	1	0	0	0	0	-	1	-	0	1	-	1	-	0	1	0	0	1	1	0	0	0	1	0	0	-	0
147.665	8518731	0	0	1	0	1	0	0	1	0	1	0	1	1	0	0	1	1	1	1	1	1	1	0	0	0	0	1	1	1	0	1	0	1	0	0	1	1	0	1	-	0	0	0	1	0	0	1	1
148.267	8519288	0	0	1	0	1	0	0	-	0	1	0	1	1	0	0	1	1	1	-	1	1	1	0	0	0	0	1	1	1	0	1	0	1	0	0	1	1	0	1	-	0	0	0	1	0	0	1	1
148.905	30407360_18:C>T	0	0	1	0	1	0	0	0	0	1	0	1	-	0	0	0	1	1	1	1	1	1	0	0	0	0	-	1	1	0	1	0	1	0	-	1	1	0	1	1	0	0	0	1	0	0	1	1
151.662	3619078	0	0	1	0	1	0	0	0	1	1	0	1	0	0	0	0	1	1	1	1	1	-	0	0	0	0	0	1	0	0	1	0	1	0	0	1	1	0	-	-	0	0	-	-	0	0	1	1
154.858	3613521	1	-	0	1	0	1	1	1	0	0	1	0	1	1	1	1	0	0	0	0	0	0	1	1	1	1	1	0	0	1	0	1	0	1	1	0	0	1	0	0	1	1	0	0	1	1	0	0
155.486	3614454	1	1	0	1	0	1	1	1	0	0	1	0	1	1	1	1	0	0	0	0	0	0	1	1	1	1	1	0	0	1	0	1	0	1	1	0	0	1	0	0	1	1	0	0	1	1	0	0
155.782	30439860_9:C>T	1	1	0	1	0	1	1	1	0	0	1	0	1	1	1	1	0	0	0	0	0	0	1	1	1	1	-	0	0	1	0	1	0	-	1	0	0	1	0	0	1	1	0	0	1	1	0	0
158.746	3608336	0	0	1	0	0	0	0	0	1	1	0	1	0	1	0	0	1	1	1	1	1	1	0	0	-	0	1	1	1	0	1	0	1	-	-	1	1	0	1	1	0	0	1	1	0	0	0	1
166.052	4344137	0	0	1	1	0	0	-	0	-	1	0	1	1	1	1	1	-	1	1	-	1	-	0	0	0	0	1	1	1	-	1	-	1	0	0	1	1	0	1	1	1	0	1	1	0	0	0	1
	GROUP 5R
0	8512390	0	1	1	0	1	1	1	1	0	0	0	0	0	1	0	0	1	1	0	1	0	1	1	1	1	1	0	1	0	1	0	1	0	1	0	1	1	0	1	1	1	0	0	0	1	0	1	1
0.572	4215211	0	-	1	0	0	1	1	1	0	0	0	0	0	1	0	0	1	1	0	1	0	1	1	1	1	1	0	1	0	1	0	1	0	1	0	1	1	0	1	1	1	0	0	0	1	0	1	1
2.087	4218520	1	0	0	1	1	0	0	1	1	1	1	1	1	0	1	1	0	0	1	0	1	0	0	0	0	0	1	0	-	0	1	0	1	0	1	0	0	1	0	0	0	1	1	1	0	1	0	1
8.151	3620347	1	0	1	1	1	-	0	1	1	1	1	1	1	0	0	1	0	0	0	0	1	0	-	0	0	0	1	0	-	0	1	0	1	1	1	1	0	0	0	0	0	1	1	1	1	1	1	1
8.743	4212019	0	1	0	0	0	-	1	1	0	0	0	0	0	1	1	0	1	1	1	1	0	1	-	1	1	1	0	1	0	1	0	1	0	0	0	0	1	0	1	1	1	0	0	0	0	0	0	-
9.968	8520104	0	1	0	0	0	-	1	-	0	0	0	0	0	1	1	0	1	-	1	1	0	1	1	1	1	1	0	1	0	1	0	1	0	0	0	0	1	0	1	-	1	0	0	0	0	0	0	0
10.916	4373166	0	-	0	0	0	1	1	-	0	0	0	0	0	1	1	0	1	1	1	1	0	1	-	1	1	1	0	1	0	-	0	1	0	0	0	0	1	0	1	-	1	0	0	0	0	0	0	0
12.177	3615275	0	1	0	0	0	1	1	-	0	0	0	-	0	1	1	0	1	1	1	1	0	1	1	-	1	1	0	1	0	0	0	1	0	0	1	0	1	0	-	1	1	0	0	0	0	0	0	0
12.463	16355365	0	1	0	0	0	1	1	1	0	0	0	0	0	1	1	0	1	1	1	1	0	1	1	1	1	1	0	1	0	0	0	1	0	0	1	0	1	0	1	1	1	0	0	0	0	0	0	0
13.401	45730750_31:T>C	0	1	0	0	-	1	1	1	0	-	0	0	0	1	1	0	1	1	1	1	0	1	-	1	1	1	0	1	-	0	0	1	0	-	1	0	1	0	1	1	1	0	0	-	0	0	-	0
13.718	4547612	0	1	0	0	0	1	1	1	0	0	0	0	0	1	1	0	1	1	1	1	0	1	1	1	1	1	0	1	0	0	0	1	0	0	1	0	1	0	1	1	1	0	-	0	0	0	0	0
14.004	4356728	0	1	0	0	0	1	1	1	0	0	0	0	0	1	1	0	1	1	1	1	0	1	1	1	1	1	0	1	0	0	0	1	0	0	1	0	1	0	1	1	1	0	0	0	0	0	0	0
14.286	4551733	0	1	0	0	0	1	1	-	0	0	0	0	0	1	0	0	1	1	1	1	0	1	1	1	1	1	0	1	0	0	0	1	0	0	1	0	1	0	1	1	1	0	0	0	0	0	0	0
14.578	4213916	0	1	0	0	0	1	1	1	0	0	0	0	0	1	0	0	1	1	1	1	0	1	-	1	1	1	0	-	0	0	0	1	0	0	1	0	1	0	1	-	1	0	0	0	0	0	0	0
14.869	4203329	0	1	0	0	0	1	-	1	0	0	0	0	0	1	0	0	1	1	1	1	0	1	-	1	1	1	0	1	0	0	0	1	0	0	1	0	1	0	1	-	1	0	0	0	0	0	0	0
15.156	4569263	0	1	0	0	0	1	1	1	0	0	0	0	0	1	0	0	1	1	1	1	0	1	1	1	1	1	0	1	0	0	0	1	0	0	1	0	1	0	1	1	1	0	0	0	0	0	0	0
15.443	3040659	0	1	0	0	0	1	1	1	0	0	0	0	0	1	0	0	1	1	1	1	0	1	1	1	1	1	0	1	0	0	0	-	0	0	1	0	1	0	1	1	-	0	0	0	0	0	0	0
15.75	36166180_25:C>A	0	1	0	0	0	1	1	-	0	0	-	0	0	1	0	0	1	1	1	1	0	1	1	1	1	1	0	1	-	0	0	1	0	0	1	-	1	0	1	1	-	-	0	0	0	0	0	0
16.051	3604087	0	1	0	0	0	1	1	1	0	0	0	0	0	1	0	0	1	1	1	1	0	1	1	1	1	1	0	1	0	-	0	1	0	0	1	0	1	0	1	1	1	0	0	0	0	0	0	0
17.492	4205132	0	1	0	0	0	1	1	1	0	0	0	0	0	1	0	0	1	1	1	1	0	1	-	1	1	1	0	1	0	0	0	1	0	0	1	0	1	0	1	1	1	0	0	0	0	0	0	0
18.059	3622240	0	1	0	0	0	1	1	1	0	0	0	0	0	1	0	0	1	1	1	1	0	1	1	1	1	1	0	1	0	0	0	1	0	0	1	0	1	0	1	1	-	0	0	0	0	0	0	0
18.635	4545860	0	1	1	0	0	1	1	1	0	0	0	0	0	1	0	0	1	1	1	1	0	1	-	1	1	1	0	1	0	0	0	1	0	0	1	0	1	0	1	1	-	-	0	0	0	0	0	0
18.922	8532495	0	1	1	0	0	1	1	1	0	0	0	0	0	1	0	0	1	1	1	1	0	-	1	1	1	1	0	1	0	0	0	1	0	0	1	0	1	0	1	1	1	0	0	0	0	0	0	0
19.213	4205067	0	1	1	0	0	1	1	1	0	0	0	0	0	1	0	0	-	1	1	1	0	1	1	1	1	1	0	1	0	0	0	1	0	0	-	0	1	0	1	1	-	0	0	0	0	0	0	0
20.422	3607679	1	0	0	1	1	0	0	-	-	1	1	1	1	0	1	1	0	0	0	0	1	0	-	0	0	0	1	0	1	1	1	0	1	1	1	1	0	1	0	0	1	1	1	1	1	1	1	1
20.704	4345227	1	0	0	1	1	0	0	1	1	1	1	1	1	0	1	1	0	0	0	0	1	0	0	0	0	0	1	0	1	1	1	0	1	1	1	1	0	1	0	0	-	1	1	1	1	1	1	1
21.265	10512372	1	0	0	1	1	0	0	1	1	1	1	1	1	0	1	1	0	0	0	0	1	0	0	0	0	0	1	0	1	1	1	0	1	1	1	1	0	1	0	0	1	1	1	1	1	1	1	1
21.842	3612979	1	0	0	1	1	0	0	1	1	1	1	1	1	0	1	1	0	0	0	0	1	0	0	0	0	0	1	0	1	1	1	0	1	1	1	1	1	1	0	0	1	1	1	1	1	1	1	1
22.449	4217813	0	1	1	0	0	1	1	0	0	0	0	0	0	1	0	0	-	1	1	1	0	1	1	-	1	1	0	1	0	0	0	-	0	0	-	0	0	0	1	1	-	0	0	0	0	0	0	0
22.751	4205144	0	1	1	0	0	1	-	-	0	0	0	0	0	1	0	0	1	1	1	1	0	1	1	1	-	1	0	1	0	0	0	-	0	0	1	0	0	0	1	1	-	0	0	0	0	0	0	0
23.048	4371419	0	1	1	0	0	1	1	1	0	0	0	0	0	1	0	0	1	1	1	1	0	1	1	1	1	1	0	1	0	0	0	1	0	0	1	0	0	0	1	1	-	0	0	0	0	0	0	0
23.334	10497908	0	1	1	0	0	-	1	1	0	0	0	0	0	1	0	0	1	1	1	1	0	1	1	1	1	1	0	1	0	0	0	1	0	0	1	0	0	0	1	1	1	0	0	0	0	0	0	0
24.849	16357067	0	1	1	0	0	1	1	1	0	0	0	0	0	1	0	0	1	1	1	1	0	1	-	1	1	1	0	1	0	0	0	1	0	1	-	0	0	0	1	1	1	0	0	0	1	1	0	0
25.456	16329846	0	1	1	0	0	1	1	1	0	0	0	0	0	1	0	0	-	1	-	1	0	1	-	-	1	1	0	1	0	0	0	1	0	1	0	0	0	0	1	1	-	0	0	0	1	1	0	0
25.768	4357252	1	0	0	1	1	0	0	0	1	1	1	1	1	0	1	1	0	0	0	0	1	0	0	0	0	0	1	0	-	1	1	0	1	0	-	1	1	1	0	0	-	1	1	1	0	0	1	1
26.065	3605294	1	0	0	1	1	0	0	0	1	1	1	1	1	0	1	1	0	0	0	0	1	0	0	0	0	0	1	0	1	1	1	0	1	0	-	1	1	1	0	0	1	1	1	1	0	0	1	1
26.652	4345457	1	-	0	1	1	0	0	0	1	1	1	1	1	0	1	1	0	0	0	0	1	0	0	0	0	0	1	0	1	1	1	0	1	0	1	1	1	1	0	0	1	1	1	1	-	1	1	1
26.939	8519093	1	0	0	1	1	0	0	0	1	1	1	1	1	0	1	1	0	0	0	0	1	0	0	0	0	0	1	0	1	1	1	0	1	0	1	1	1	1	0	0	1	1	1	1	0	1	1	1
27.23	4555139	1	0	0	1	1	0	0	0	1	1	1	1	1	0	1	1	0	0	0	0	1	0	0	0	0	0	1	-	1	1	1	0	1	0	1	1	1	1	0	0	1	1	1	1	0	1	1	1
27.527	3611853	1	0	0	1	1	0	0	0	1	1	1	1	1	0	1	1	0	0	0	0	1	0	0	0	0	0	1	0	1	1	1	0	1	0	-	1	1	1	0	0	1	1	1	1	0	1	1	1
27.824	4545472	0	1	1	0	0	1	1	1	0	0	0	0	0	1	0	0	1	1	1	1	0	1	1	1	1	1	0	1	0	0	0	1	0	1	-	0	0	0	-	-	-	0	0	0	1	0	0	0
28.121	8519687	0	1	1	0	0	1	1	1	0	0	0	0	0	1	0	0	1	1	1	1	0	1	1	1	1	1	0	1	0	0	0	1	0	1	1	0	0	0	1	1	-	0	0	0	-	0	0	0
28.407	4371873	0	1	1	0	0	1	1	1	0	0	0	0	0	1	0	0	1	1	1	1	0	1	1	1	1	1	0	1	0	0	0	1	0	1	1	0	0	0	1	1	1	0	0	0	1	0	0	0
28.699	10501148	0	1	1	0	0	1	1	1	0	0	0	-	0	1	0	0	1	1	-	1	0	1	1	1	1	1	0	1	0	0	0	1	0	1	1	0	0	0	1	1	-	0	0	0	-	0	0	0
29.296	4354003	0	1	1	0	0	1	1	1	0	0	0	0	0	1	0	0	1	1	-	1	0	1	1	1	1	1	0	1	-	0	0	1	0	1	1	0	0	0	1	1	1	0	0	0	1	0	0	0
29.593	4371607	0	1	1	0	0	1	1	1	0	0	0	0	0	1	0	0	1	1	-	1	0	1	1	1	1	1	0	1	-	0	0	1	0	1	-	0	0	0	1	1	1	0	0	0	1	0	0	0
29.905	8523802	0	1	1	0	-	1	1	1	0	0	0	0	0	1	0	0	1	1	1	1	0	1	1	1	1	1	0	1	1	0	0	1	0	1	1	0	0	0	1	1	-	0	0	0	1	0	0	0
30.512	10516140	1	0	0	1	1	0	0	0	1	1	1	1	1	0	1	1	0	0	1	0	1	0	0	0	0	0	1	0	0	1	1	0	1	0	0	1	1	1	0	0	1	1	1	1	0	1	1	1
30.794	3615515	1	0	0	1	1	0	0	0	1	1	1	1	1	0	1	1	0	0	1	0	1	0	0	0	0	0	1	0	0	1	1	0	1	0	0	1	1	1	0	0	1	1	1	1	0	1	1	1
31.07	4359510	1	0	0	1	1	0	0	0	1	1	1	1	1	0	1	1	0	0	1	0	1	0	0	0	0	0	1	0	0	1	1	0	1	0	0	1	1	1	0	0	1	1	1	1	0	1	1	1
31.935	4204469	1	0	0	1	1	0	0	0	1	1	1	1	1	0	1	1	0	0	1	0	1	0	0	0	0	0	1	0	0	1	1	0	1	0	0	1	1	1	0	0	1	1	1	1	0	1	1	1
32.831	3605493	1	0	0	1	1	0	0	0	1	1	1	-	1	0	1	1	0	0	-	0	1	0	0	0	0	0	1	0	0	-	1	0	1	0	0	1	1	0	0	0	-	1	1	1	0	1	1	1
33.747	119122330_22:G>C	1	0	0	1	1	0	0	0	1	1	1	1	1	0	1	1	0	0	1	0	1	0	0	0	0	0	1	0	-	1	1	0	1	0	0	1	1	0	0	0	-	1	1	1	0	1	1	1
34.334	16328495	0	1	1	0	0	1	1	1	0	0	0	0	0	1	0	0	1	1	1	1	0	1	1	1	1	1	0	1	0	0	0	1	0	1	1	0	0	1	1	1	1	0	0	0	1	0	0	0
35.786	10516319	0	1	1	0	0	1	1	1	0	0	0	0	0	1	0	0	1	1	1	1	0	1	1	1	1	1	0	1	1	-	0	1	0	1	1	0	0	1	1	1	1	0	0	0	-	0	0	0
36.398	30412250_17:T>A	1	0	0	1	1	-	0	0	1	1	1	1	1	0	1	1	0	0	0	0	1	-	0	0	0	0	1	0	-	1	1	0	1	0	0	1	1	0	0	0	0	1	1	1	0	1	1	1
36.71	3607542	1	0	0	-	1	0	-	0	1	1	1	1	1	0	1	1	0	0	-	0	1	0	0	0	0	0	1	-	0	1	1	0	1	0	0	1	1	0	0	0	-	1	1	1	0	1	1	-
37.007	4339848	1	0	0	1	1	0	0	0	1	1	1	1	1	0	1	1	0	0	-	0	1	0	0	0	0	0	1	0	0	1	1	0	1	0	0	1	1	0	0	0	1	1	1	1	0	1	1	1
37.908	4359423	1	0	0	1	-	0	0	0	1	1	1	1	1	0	1	1	1	0	1	0	1	0	0	0	0	0	1	0	0	-	1	0	1	0	0	1	1	0	1	0	1	1	1	1	0	1	1	1
38.23	4202079	1	0	0	1	1	0	0	0	1	1	1	1	1	0	1	1	1	0	1	0	1	0	0	0	0	0	1	0	0	-	1	0	1	0	0	1	1	0	1	0	-	1	1	1	0	1	1	-
44.835	16358117	0	1	1	0	0	1	1	-	0	0	0	1	0	1	0	0	-	1	-	1	1	1	1	1	1	1	0	1	1	0	0	1	0	1	0	0	0	1	0	1	-	1	1	0	1	0	0	0
47.704	3606333	1	0	0	1	1	0	0	1	1	1	1	0	1	0	1	1	0	0	0	0	0	0	0	0	0	0	1	0	0	1	1	-	1	0	1	1	1	0	1	0	-	0	0	1	0	0	1	0
48.001	8518425	1	0	0	1	1	0	0	1	1	1	1	0	1	0	1	1	0	0	0	0	0	0	0	0	0	0	1	0	0	1	1	1	1	0	1	1	1	0	1	0	-	0	0	1	0	0	1	0
48.318	36199230_47:G>A	1	0	0	1	1	0	0	1	1	1	1	-	1	0	1	1	0	0	0	0	0	0	0	0	0	0	1	0	-	1	1	-	1	0	1	1	1	0	1	0	-	0	0	1	0	0	1	0
48.63	8533258	0	1	1	0	0	1	1	0	0	0	0	1	0	1	0	0	1	1	1	1	-	1	1	1	1	1	0	1	1	0	0	1	0	-	0	0	0	1	0	1	-	1	1	0	1	1	0	1
48.947	3603722	0	-	1	0	0	1	1	0	0	0	0	-	0	1	0	0	1	-	1	1	1	-	1	1	1	1	0	1	-	0	0	1	0	1	0	0	0	1	0	1	1	1	1	0	1	1	0	-
49.889	4346398	0	1	1	0	0	1	1	0	0	0	0	1	0	1	0	0	1	1	1	1	1	0	1	1	1	1	0	1	1	0	0	-	0	1	1	0	0	1	0	1	-	1	1	0	1	1	0	0
50.176	3609777	0	1	1	0	0	1	1	0	0	0	0	1	0	1	0	0	1	1	1	1	1	0	1	1	1	1	0	1	1	0	0	-	0	1	1	0	0	1	0	1	1	1	1	0	1	1	0	0
50.478	4340257	0	1	1	0	-	1	1	0	0	-	0	1	0	1	0	0	1	1	1	1	1	0	1	1	1	1	0	1	-	0	0	1	0	1	1	0	0	1	0	1	-	1	1	0	1	1	0	0
50.795	4220379	1	0	0	1	1	0	0	1	-	1	1	0	1	0	1	1	0	0	0	0	0	1	0	0	0	0	1	0	0	1	1	-	1	0	0	1	1	0	-	0	1	0	0	1	0	0	-	1
52.395	4361361	1	0	0	1	1	0	0	1	1	1	1	0	1	1	1	1	0	0	0	0	0	1	0	0	0	1	1	0	0	1	-	1	1	0	0	1	0	0	1	0	-	0	0	1	0	0	0	1
53.337	3615679	1	0	0	1	1	0	0	1	1	1	1	0	1	1	0	1	0	0	0	0	0	1	0	0	0	1	0	0	0	1	-	-	1	0	0	1	0	0	1	0	-	-	0	1	0	0	0	1
53.96	3047780	1	0	0	-	1	0	0	1	1	1	1	0	1	1	0	1	0	0	0	0	0	1	0	0	0	1	0	0	-	1	1	-	1	0	0	1	0	0	1	0	-	0	0	1	0	0	0	1
54.257	4343734	1	0	0	1	1	0	0	1	1	1	1	-	1	1	0	1	0	0	0	0	0	1	0	0	0	1	0	0	0	1	1	1	1	0	0	1	0	0	1	0	-	0	0	1	0	0	0	1
54.553	4363422	1	0	0	1	1	0	-	1	1	1	1	-	1	1	0	1	0	0	0	0	0	1	0	0	0	1	0	-	0	1	1	-	1	0	0	1	0	0	1	0	1	0	0	1	0	0	0	1
55.156	4342246	1	0	0	1	1	0	0	1	1	1	1	0	1	1	0	1	0	0	0	0	0	1	0	0	0	1	0	0	0	1	1	1	1	0	0	1	0	0	1	0	-	0	0	1	0	0	0	1
55.742	3616386	1	0	0	1	1	0	0	1	-	1	1	0	1	1	0	1	0	0	0	0	0	1	0	0	0	1	0	0	0	1	1	1	1	0	0	1	0	0	1	0	1	0	0	1	0	0	0	1
56.029	4570270	1	0	0	1	1	0	0	1	1	1	1	0	1	1	0	1	0	0	0	0	0	1	0	0	0	1	0	0	0	1	1	1	1	0	0	1	0	0	1	0	1	0	0	1	0	0	0	1
56.595	4213114	1	0	0	1	1	0	0	1	1	1	1	0	1	1	0	1	0	0	0	0	0	1	0	0	0	1	0	0	0	1	1	1	1	0	0	1	0	0	1	0	1	0	0	1	0	0	0	1
57.788	3611237	1	0	0	1	0	0	0	1	1	1	1	0	1	1	0	1	0	0	0	0	0	1	0	0	0	1	0	0	0	1	1	1	1	0	0	1	0	0	0	0	-	0	0	-	0	0	0	1
58.478	4349658	0	1	1	0	1	1	-	-	0	0	0	-	0	0	1	0	-	1	1	-	1	0	1	1	1	0	1	1	-	0	0	0	0	1	1	0	1	1	1	1	-	1	-	0	1	1	1	-
58.82	3606736	1	0	0	1	-	0	0	1	1	1	1	0	1	1	0	1	0	0	0	0	0	1	0	0	0	1	0	0	0	1	1	1	1	0	0	1	0	0	0	0	1	0	0	1	0	0	0	0
60.981	8537654	1	1	0	1	0	1	0	-	1	1	1	0	1	1	0	1	0	1	0	0	0	1	0	0	0	1	0	0	0	1	1	1	1	0	0	1	0	0	0	0	1	0	0	1	0	0	0	0
61.273	85109410_39:C>A	0	0	1	0	1	0	1	-	0	0	0	1	0	0	1	0	1	0	1	1	1	0	1	1	1	0	1	1	-	0	0	0	0	1	1	0	1	1	1	1	0	1	1	0	1	1	1	1
63.433	8518778	1	1	0	1	0	1	0	1	1	1	1	0	1	1	0	1	0	1	0	0	0	1	0	0	0	1	0	0	0	1	1	1	1	0	0	1	0	0	0	0	1	0	0	1	0	0	0	0
63.72	8535482	1	1	0	1	0	1	0	-	1	-	1	0	1	1	0	1	0	1	0	0	0	1	0	0	0	1	0	0	0	1	1	1	1	0	0	1	0	0	0	0	1	0	0	1	0	0	0	0
64.032	4350437	0	0	1	0	1	0	1	-	0	0	0	1	0	0	1	0	-	0	1	1	1	0	1	1	1	0	1	1	-	0	0	0	0	-	1	0	1	1	1	1	0	-	1	0	1	-	1	1
64.701	8519636	0	0	1	0	1	0	1	1	0	0	0	1	0	0	1	0	1	0	1	1	1	0	1	1	1	0	1	1	1	0	0	0	0	1	1	0	1	1	1	1	0	1	-	0	-	1	1	-
65.018	3603632	0	0	1	0	1	0	1	-	0	0	0	1	0	0	1	0	1	0	1	1	-	0	1	1	1	0	1	1	-	0	0	0	0	1	1	0	1	1	1	-	0	1	0	0	1	1	1	1
65.656	8519694	1	0	1	0	1	0	-	-	0	0	0	1	1	0	1	0	1	0	1	-	1	0	1	1	1	0	1	1	1	0	0	0	0	1	1	0	1	1	1	1	0	1	0	0	-	1	1	1
65.958	42184130_29:G>T	0	1	0	1	0	1	0	-	1	1	1	0	0	1	0	1	0	1	0	0	0	1	0	0	0	1	0	0	0	1	1	1	1	0	0	0	0	0	0	0	1	0	1	1	0	0	0	0
66.249	4220457	0	1	0	1	0	-	0	1	1	1	1	-	0	1	0	1	0	1	0	0	0	1	0	0	0	1	0	0	0	1	1	1	1	0	0	0	0	0	0	0	1	0	1	1	0	0	0	0
69.927	30416100_45:G>A	1	0	1	0	1	1	1	-	-	-	1	0	1	0	1	0	-	0	1	1	-	1	-	1	1	0	1	-	-	-	0	0	-	-	-	-	1	1	-	1	0	-	0	1	1	-	-	1
70.725	10499888	1	0	1	0	1	1	1	1	0	1	1	0	1	0	0	0	1	0	-	-	-	1	1	-	1	0	1	1	0	0	0	0	1	1	-	1	1	1	1	1	0	1	0	-	1	1	1	1
71.897	4346323	1	0	1	0	1	1	-	1	0	1	1	0	1	0	1	0	1	0	1	1	-	1	1	-	1	0	1	-	0	0	0	0	-	1	-	1	-	-	-	1	0	1	0	1	1	1	-	-
73.55	10518847	1	0	1	0	1	-	1	-	0	1	1	0	1	0	1	0	-	0	1	-	1	-	1	-	1	0	1	-	1	0	0	0	1	1	-	1	1	1	-	1	0	-	0	1	1	1	1	1
77.228	10510378	1	0	1	0	0	1	1	1	0	1	1	0	1	0	1	0	1	0	1	1	1	-	1	1	1	0	1	1	1	0	0	0	1	0	1	1	1	1	1	1	0	1	0	1	1	1	1	1
	GROUP 6A
0	11908652	0	1	0	0	0	1	-	1	0	1	1	1	0	0	0	1	1	1	0	1	1	1	0	1	0	0	0	1	1	1	0	1	0	0	0	1	1	0	1	0	-	0	0	1	0	0	1	1
0.911	8513280	0	1	0	0	0	1	1	1	0	1	1	1	0	0	0	1	1	1	-	1	1	1	0	1	0	0	0	1	-	1	0	1	0	0	0	1	1	0	1	0	1	0	0	1	0	0	1	1
1.514	4559306	0	1	0	0	0	1	1	1	0	1	1	1	0	0	0	1	1	1	1	1	1	1	0	1	0	0	0	1	1	-	0	1	0	0	0	1	1	0	1	0	1	0	0	1	0	0	1	1
2.409	4203530	0	1	0	0	0	1	1	1	0	1	1	0	0	0	0	1	1	1	-	1	1	1	0	1	0	0	0	1	1	1	0	1	0	0	0	1	1	0	1	0	1	0	0	1	0	0	1	-
4.224	4568867	1	0	1	1	1	0	0	1	1	0	0	1	1	1	1	0	0	-	-	0	0	0	1	0	1	1	1	0	0	0	1	0	1	1	1	0	0	1	0	1	0	1	1	0	1	1	0	0
5.109	4572786	1	0	1	1	1	0	0	1	1	0	0	1	1	1	1	0	0	0	1	0	0	0	1	0	1	1	1	0	0	0	1	0	1	1	1	0	0	1	0	1	0	1	1	0	1	1	0	0
5.391	11911726	1	0	1	1	1	0	0	1	1	0	0	1	1	1	1	0	0	0	1	0	0	0	1	0	1	1	1	0	0	0	1	0	1	1	1	0	0	1	0	1	0	1	1	0	1	1	0	0
7.426	8519215	1	0	1	1	1	0	0	0	-	0	0	1	1	1	1	0	0	0	-	0	0	0	1	0	1	1	1	0	0	0	1	0	1	1	1	0	0	1	0	1	0	1	1	0	1	1	0	0
8.034	30451110_8:A>G	0	1	0	0	0	1	1	1	0	1	1	-	0	0	0	1	1	1	-	1	1	1	0	1	0	0	0	1	-	1	0	1	0	0	0	1	1	0	1	0	1	0	0	1	0	0	1	1
9.274	3603852	1	0	1	1	1	0	0	0	1	0	0	1	1	1	1	0	0	0	1	0	0	0	1	0	1	1	1	0	0	0	0	0	1	1	1	0	0	1	0	1	0	0	1	0	1	-	0	0
9.876	30425550_31:T>C	1	0	1	1	1	0	0	0	1	0	0	-	1	1	1	0	0	0	-	0	0	0	1	0	1	1	1	0	0	-	0	0	1	1	1	0	0	1	0	1	0	0	1	0	1	1	0	0
11.728	4562211	0	1	0	0	0	1	1	1	0	1	1	1	0	0	0	1	1	1	1	1	1	0	0	1	0	0	0	1	1	1	1	1	0	0	0	1	1	0	1	0	1	1	0	1	0	0	1	1
12.879	8517781	0	1	0	0	0	1	1	1	0	1	1	1	0	0	0	1	1	1	1	1	1	0	0	1	-	0	0	1	1	1	-	1	-	0	0	1	1	0	1	0	1	1	0	1	0	0	1	1
25.253	3619683	1	0	1	1	1	0	1	-	1	0	1	0	0	1	1	1	0	0	0	0	0	1	1	0	0	1	1	0	0	0	0	0	0	1	0	0	0	1	0	1	0	0	1	0	1	0	0	0
29.129	4344984	1	0	1	1	0	0	0	1	1	0	1	0	1	1	1	1	0	0	0	0	0	1	1	0	0	1	1	0	0	0	0	0	0	1	0	1	0	1	0	1	0	0	1	0	0	0	0	0
33.121	10502458	1	0	1	1	0	0	0	1	1	0	1	0	1	1	1	1	0	0	0	0	0	1	1	0	0	1	1	0	0	0	0	0	0	1	0	1	0	1	0	1	0	0	1	0	0	0	0	0
33.682	11912893	1	0	1	1	0	0	0	1	1	0	1	0	1	1	1	1	0	0	0	0	0	1	1	0	0	1	1	0	0	0	0	0	0	1	0	1	0	1	0	1	0	0	1	0	0	0	0	0
34.238	4370626	1	0	1	1	0	0	0	1	1	0	1	0	1	1	1	1	0	0	0	0	0	1	1	0	0	1	1	0	0	0	0	0	0	1	0	1	0	1	0	1	0	0	1	0	0	0	0	0
35.405	3622902	1	0	1	1	0	0	0	1	-	0	1	0	1	1	1	1	0	0	0	0	0	1	-	0	-	1	1	0	0	0	0	0	0	1	0	1	-	1	0	1	0	0	1	0	0	0	0	0
36.588	3611474	1	0	1	1	0	0	0	1	1	0	1	0	1	1	1	1	0	0	0	0	0	1	-	0	0	1	1	0	0	0	0	0	0	0	0	1	0	1	0	1	0	0	1	0	0	0	-	0
37.447	4360165	1	0	1	1	0	0	0	1	1	0	1	0	1	1	1	1	0	0	0	0	0	1	1	0	0	1	1	0	0	0	0	0	0	0	0	1	0	1	0	1	0	0	1	0	0	0	1	0
38.593	4349619	1	0	1	1	0	0	0	1	1	0	0	0	1	1	1	1	0	0	0	0	0	1	1	0	0	1	1	0	0	0	0	0	0	0	0	1	0	1	0	1	0	0	1	0	0	0	1	0
39.17	8522775	1	0	1	1	0	0	0	1	1	0	0	0	1	1	1	0	0	0	0	0	0	1	1	0	0	1	1	0	0	0	0	0	0	0	0	1	0	1	0	1	0	0	1	0	0	0	1	0
39.741	16330024	1	0	1	1	0	0	1	1	1	0	0	0	1	1	1	0	0	0	0	0	0	1	1	0	0	1	1	0	0	0	0	0	0	0	0	1	0	1	0	1	0	0	1	0	0	0	1	0
40.913	3609126	1	0	1	1	0	0	1	-	1	1	0	0	1	1	1	0	-	0	0	0	0	1	1	0	0	1	1	-	0	0	0	0	0	0	0	1	0	1	0	1	0	0	1	0	0	0	1	0
45.656	42011310_39:A>G	-	0	1	1	0	0	1	-	1	1	0	0	-	1	1	0	0	0	0	1	0	1	0	0	0	1	1	0	0	0	1	0	0	0	0	1	0	-	0	1	1	1	0	0	1	0	1	0
46.573	105192980_18:A>G	-	1	1	0	1	1	0	-	0	0	1	1	-	0	0	1	1	1	1	0	1	0	1	1	1	0	0	1	1	1	0	1	1	1	1	0	1	-	1	0	0	0	1	1	0	1	0	1
48.194	4218227	1	1	1	0	-	1	0	-	0	0	1	1	1	0	0	1	1	1	-	0	1	0	1	1	1	0	0	1	-	0	0	-	1	1	1	0	1	1	1	0	0	0	1	-	0	1	0	1
50.208	1000678340_16:C>T	-	0	0	1	0	0	1	-	1	1	0	0	-	1	1	0	0	0	0	1	0	1	1	0	0	1	1	0	-	1	1	0	0	1	0	1	0	0	0	1	1	1	0	0	1	0	1	0
50.836	8539547	0	1	1	0	1	1	0	-	0	0	0	1	0	0	0	1	1	1	1	0	1	0	0	1	1	0	0	1	1	0	0	1	1	0	1	0	1	1	1	0	0	0	1	1	0	1	0	1
53.057	30427390_26:C>T	1	1	1	0	1	-	0	-	0	0	0	1	-	0	0	1	1	1	1	0	-	0	0	1	-	0	0	1	-	0	0	-	1	0	1	0	-	1	1	0	0	0	0	1	0	1	0	1
56.418	4213263	1	0	0	1	0	0	1	-	1	1	1	-	0	1	1	0	0	0	0	1	0	1	1	1	0	1	1	0	0	1	1	0	0	1	0	0	0	0	0	1	1	1	1	0	1	0	1	0
57.355	105079550_66:G>T	-	0	0	1	0	0	1	-	1	1	1	0	-	1	1	0	0	0	0	1	1	1	1	1	0	1	1	0	0	1	1	0	0	1	0	0	0	0	0	1	1	1	1	0	1	0	1	0
58.907	4345009	1	0	0	1	1	0	1	0	1	1	1	0	1	1	1	0	0	0	0	1	1	1	1	1	0	1	1	0	0	1	1	0	0	1	0	0	0	0	0	1	1	1	1	0	1	0	1	0
60.137	36163800_12:G>A	-	0	0	1	1	0	1	0	1	1	1	0	-	1	1	0	0	0	0	1	1	1	1	1	0	1	1	0	0	1	1	0	0	1	0	0	0	0	0	1	1	1	1	0	1	0	1	0
63.141	43503050_31:T>C	0	0	0	1	1	0	1	0	1	-	1	0	-	1	1	0	0	0	0	1	1	1	1	1	0	1	1	0	0	1	1	0	0	1	0	0	0	0	0	1	1	1	1	0	1	0	1	0
65.675	3610133	0	-	0	1	1	0	1	-	1	1	1	-	1	1	1	0	0	0	0	1	1	1	1	0	0	1	0	-	0	1	1	-	-	1	0	0	-	0	0	1	1	1	1	0	1	0	1	0
66.38	43676500_65:T>C	-	0	0	1	1	0	1	0	1	1	1	0	-	1	1	0	0	0	0	1	1	1	1	0	0	1	0	0	0	1	1	0	0	1	0	0	0	0	0	1	1	1	-	0	1	0	-	0
67.694	105224590_21:T>A	0	1	1	0	0	0	0	1	-	0	0	1	-	0	0	1	1	0	1	0	0	0	-	1	1	0	1	1	-	0	0	1	1	0	1	1	1	1	1	0	0	0	1	1	0	1	0	1
71.546	4219026	0	1	1	0	0	-	-	1	0	0	0	1	1	0	0	1	1	0	1	0	0	0	0	1	1	0	1	1	0	0	0	1	1	0	1	1	1	1	1	0	0	0	1	1	-	1	0	1
74.999	30481220_15:T>C	1	0	0	1	1	1	1	0	1	1	1	0	-	1	1	0	0	1	0	1	1	1	1	0	0	1	0	0	-	1	1	0	0	1	0	0	0	0	0	1	1	1	0	0	1	0	1	0
78.52	4214806	1	0	1	1	-	1	-	-	-	1	1	0	-	1	1	0	0	1	0	1	-	1	1	0	0	1	0	0	0	1	1	0	0	-	0	0	1	0	0	1	0	1	0	0	1	0	1	0
79.484	8534956	1	0	-	1	1	1	1	-	1	1	1	0	1	1	1	0	0	-	0	1	1	1	1	0	0	1	0	0	-	1	1	0	0	1	0	0	1	0	0	1	0	1	0	0	1	0	1	0
82.296	4366633	0	1	1	0	0	0	0	1	0	0	0	1	1	0	0	1	1	0	1	0	0	0	0	1	1	0	1	1	0	0	0	1	1	0	1	1	0	1	1	0	1	0	1	1	0	1	0	-
85.198	85385800_7:C>T	1	0	-	1	1	1	1	0	1	1	1	-	1	1	1	0	0	1	0	0	-	1	1	0	1	1	0	0	1	1	0	0	0	1	0	0	1	0	0	1	0	1	0	0	1	0	1	1
88.577	3610730	1	0	1	0	1	1	1	0	1	1	1	0	1	1	1	0	0	1	0	0	1	1	1	-	1	1	0	0	1	1	0	0	0	1	1	0	1	0	-	1	0	1	0	0	1	1	1	1
102.788	4344563	0	0	1	1	0	0	0	1	0	0	1	1	0	0	0	1	1	0	1	1	0	1	0	1	0	0	1	0	0	0	0	1	1	0	0	1	0	1	-	1	1	1	0	1	0	0	1	0
104.255	10512750	0	0	1	1	0	0	0	1	0	0	1	0	0	0	0	1	1	0	1	1	0	1	0	1	0	0	1	0	0	0	0	1	1	0	0	1	0	1	0	1	1	1	-	1	0	0	1	0
104.832	8534067	0	0	1	1	0	0	0	-	0	0	1	0	0	0	0	1	1	0	1	1	0	1	0	-	0	0	1	0	0	0	0	1	1	0	0	1	0	1	0	1	1	1	0	1	0	0	1	0
105.134	4556102	0	0	0	1	0	0	0	-	0	0	1	0	0	0	0	1	-	0	-	1	0	1	0	1	0	0	1	0	0	0	0	1	1	0	0	1	0	1	0	1	1	-	0	1	0	0	1	0
107.018	4341848	1	0	1	0	1	1	0	1	1	1	0	1	1	1	1	0	-	1	0	0	1	0	1	1	1	1	0	1	1	1	1	0	0	1	1	0	1	0	1	0	0	0	1	0	1	1	0	1
107.32	42193050_11:A>G	1	0	-	0	1	1	0	-	1	1	0	1	1	1	1	0	-	1	0	0	1	0	1	-	1	1	0	1	1	1	1	0	0	1	1	0	1	0	1	0	0	0	1	0	1	-	0	1
107.932	3616067	0	1	1	1	0	0	1	1	0	0	1	0	0	0	0	1	1	0	1	1	0	1	0	1	0	0	1	0	0	0	0	1	1	0	0	1	0	1	0	1	1	1	0	1	0	1	1	0
109.078	8534322	0	1	1	1	0	0	1	1	0	0	1	0	0	0	0	1	1	1	1	1	0	1	0	1	0	0	1	0	0	0	0	1	1	0	0	1	0	1	0	1	1	1	0	1	0	1	1	0
109.649	4361828	0	1	0	1	0	0	1	-	0	0	1	0	0	0	0	1	1	1	1	1	0	1	0	1	0	0	1	0	-	0	0	1	1	0	0	1	0	1	-	1	1	1	0	1	0	1	1	0
110.66	3604877	1	0	1	0	1	1	0	-	1	1	0	1	1	1	1	0	0	0	0	0	-	0	-	-	1	-	0	1	-	1	1	0	0	-	-	0	1	0	1	0	0	0	-	0	-	-	0	1
141.247	4217231	1	1	0	1	1	1	1	1	1	0	0	0	1	0	1	0	0	0	0	0	0	0	0	0	1	1	0	1	0	1	1	0	1	0	0	0	1	0	1	1	1	0	1	1	0	1	0	1
153.19	8522125	0	1	1	0	1	1	1	0	0	1	1	1	0	1	1	1	1	1	1	1	0	1	1	1	0	0	0	0	1	0	0	1	0	1	1	1	-	1	0	1	0	1	0	0	1	0	1	0
157.866	3615427	1	1	0	1	-	0	0	1	1	0	0	0	1	0	0	0	1	0	-	-	1	0	0	0	-	1	1	1	0	-	1	0	1	0	0	0	1	0	1	0	1	0	1	1	0	1	0	1
172.148	4557015	0	0	1	0	1	1	1	0	0	1	1	0	0	0	0	1	1	1	0	0	0	0	1	1	1	0	0	0	0	0	0	0	0	-	1	1	0	1	1	1	0	0	0	0	1	0	1	0
175.884	4203284	0	0	1	0	-	1	1	0	0	1	1	-	1	0	1	1	1	1	0	0	-	0	-	1	1	0	0	0	1	0	0	0	0	1	1	1	0	1	-	1	0	0	0	0	1	0	1	0
176.558	4347233	0	0	1	0	1	1	1	0	0	1	1	1	1	0	1	1	1	-	0	0	1	0	1	1	1	0	0	0	1	0	0	0	0	1	1	1	0	1	1	1	0	0	0	0	1	0	1	0
176.855	3047932	0	0	1	0	1	1	-	0	0	1	1	1	0	0	1	1	1	1	0	0	1	0	1	1	-	0	0	0	1	0	0	0	0	1	1	1	0	1	1	1	0	0	0	0	1	0	1	0
178.042	16329670	1	1	0	1	0	0	0	1	1	0	0	0	1	1	0	0	0	0	1	-	0	1	0	0	0	1	1	1	0	1	1	1	-	0	0	0	1	0	0	0	1	1	-	1	0	1	0	1
179.225	4216989	1	1	0	1	0	0	0	1	1	0	0	0	1	1	0	0	-	0	1	1	0	1	0	0	0	1	1	1	0	1	1	1	0	0	0	0	1	0	0	0	1	1	1	0	0	1	0	1
179.791	10517668	1	1	0	1	0	0	0	1	1	0	0	0	1	1	0	0	0	0	1	1	0	1	0	0	0	1	1	1	0	1	1	1	0	0	0	0	1	0	0	0	1	1	1	0	0	1	0	1
180.358	8522421	1	1	0	1	0	0	0	1	1	0	0	0	1	1	0	0	0	0	1	1	0	1	0	0	0	1	1	1	0	1	1	1	0	0	0	0	1	0	0	0	1	1	1	0	0	1	0	1
181.254	4352709	0	0	1	0	1	1	1	0	0	1	1	1	1	0	1	1	1	1	0	0	1	0	1	-	1	0	0	0	1	0	0	0	1	1	1	1	0	1	1	1	0	0	0	1	1	0	1	0
181.876	4554881	0	0	1	0	-	1	1	0	0	1	-	1	1	0	1	-	1	1	0	0	1	0	1	1	1	0	0	0	-	0	0	0	1	1	-	1	0	1	1	1	0	0	0	1	1	0	1	0
183.487	4212841	0	0	1	0	1	1	-	0	0	0	1	1	1	0	1	1	1	1	0	0	1	0	1	-	1	0	0	0	1	0	0	0	1	-	1	1	0	-	1	1	0	0	0	1	1	0	1	0
	GROUP 6B
0	10500455	1	1	1	0	0	1	1	1	1	1	1	0	1	1	0	0	1	1	1	1	1	1	0	0	1	1	0	1	0	0	1	0	0	0	0	0	0	0	1	1	0	1	0	0	0	0	0	0
0.582	10501297	1	1	1	0	0	1	1	-	1	-	1	0	1	1	0	0	1	1	1	1	-	1	0	0	1	1	0	1	0	0	1	0	0	0	0	0	0	0	1	1	0	1	0	0	0	0	0	0
2.715	16329710	0	0	0	1	1	0	0	1	0	1	0	1	0	0	1	1	0	0	0	0	0	0	1	1	0	0	1	0	1	1	0	1	1	1	1	1	1	1	0	0	1	0	1	1	1	1	1	1
2.992	3608981	0	0	0	1	1	0	0	1	0	1	-	1	0	0	1	1	0	0	0	0	0	0	1	1	0	0	1	0	0	1	0	1	1	1	1	1	1	1	0	0	1	0	1	1	1	1	1	1
3.279	4201151	0	0	0	1	1	0	0	1	0	1	1	1	0	0	1	1	0	0	0	0	0	0	1	1	0	0	1	0	-	1	0	1	1	1	1	1	1	1	0	0	1	0	1	1	1	1	1	1
5.12	8536534	0	0	0	1	1	0	0	1	0	-	1	1	0	0	1	1	0	0	0	0	1	0	1	1	0	0	1	0	1	1	0	1	1	1	1	1	1	1	0	0	1	0	1	1	1	1	1	1
5.737	119129130_8:A>G	1	1	1	0	0	1	1	-	1	-	-	0	1	1	0	0	1	1	1	1	0	1	0	0	1	1	0	1	0	0	1	0	0	0	0	0	0	0	1	1	0	1	0	0	0	0	0	0
11.555	36094020_15:G>C	0	0	0	1	0	1	0	0	0	-	0	-	1	0	1	1	0	1	0	0	-	0	1	1	0	0	1	0	1	1	0	1	1	1	1	1	0	1	0	0	1	0	-	0	1	1	1	1
14.91	16328117	1	1	1	0	1	0	1	1	1	-	1	0	0	1	0	0	-	0	1	1	0	1	0	0	1	1	0	1	0	1	1	0	0	0	0	0	1	0	1	1	1	0	0	1	0	0	0	0
16.414	4214990	1	1	1	0	1	0	1	1	1	-	1	0	0	1	0	0	1	0	1	1	0	1	0	0	1	1	0	1	0	1	1	0	0	0	0	0	1	0	1	1	1	0	0	1	0	0	0	1
18.915	43715760_56:G>A	1	1	1	0	1	0	1	1	0	-	1	0	0	1	0	0	1	0	1	1	0	1	0	0	1	1	0	1	1	1	1	0	0	0	0	-	1	1	1	1	1	0	0	1	0	0	-	1
19.212	14476410	0	0	0	1	0	1	0	0	1	1	0	1	1	0	1	1	0	1	0	0	1	0	1	1	0	0	1	-	1	-	0	1	1	1	1	1	0	0	0	0	0	1	1	0	1	1	1	0
21.297	3623999	0	0	0	0	0	1	0	0	1	1	0	1	1	0	1	1	0	1	0	0	1	0	1	1	1	0	1	0	1	0	0	1	1	1	1	1	0	0	0	0	0	1	1	0	1	1	-	0
21.873	10524699	0	0	0	0	0	1	0	0	1	1	0	1	1	0	1	1	0	1	0	0	1	0	1	1	1	0	1	0	1	0	0	1	1	1	1	1	0	0	0	0	0	1	1	0	1	1	1	0
22.165	4341857	1	1	1	1	1	0	1	1	0	0	1	0	0	1	0	0	1	0	1	1	0	1	0	0	0	1	0	1	-	1	1	0	0	0	0	0	1	1	1	1	1	0	0	1	0	0	0	1
22.757	4219855	1	1	1	1	1	0	1	1	0	0	1	0	0	1	0	0	1	0	1	1	0	1	0	0	0	1	0	1	0	1	1	0	0	0	0	0	1	1	1	1	1	0	-	1	0	0	0	1
23.054	8518934	1	1	1	1	1	0	-	1	0	0	1	0	0	1	0	0	1	0	1	1	0	1	0	0	0	1	0	1	-	-	1	0	0	0	0	0	1	1	1	1	1	0	0	1	0	0	0	-
23.366	3612019	0	0	0	0	0	1	0	0	1	1	0	-	1	0	1	1	0	1	0	0	-	0	1	1	1	0	1	0	-	0	0	-	-	1	1	-	0	0	0	0	0	1	1	0	1	1	1	0
23.978	4570238	0	0	0	0	0	1	0	0	1	1	0	1	1	0	1	1	0	1	0	0	1	0	1	1	1	0	1	0	1	0	0	1	1	1	1	1	0	0	0	0	0	1	1	0	1	1	1	0
26.807	3610981	0	0	0	0	0	1	0	0	1	1	0	1	1	0	1	1	0	1	0	0	1	1	1	1	1	0	1	0	-	0	0	1	1	1	1	1	-	1	0	0	0	1	1	0	1	1	1	0
27.445	36143490_6:A>T	0	0	0	0	0	1	0	0	1	1	0	1	-	0	1	1	0	1	0	0	1	1	1	1	1	0	1	0	1	0	0	1	1	1	1	1	0	1	0	0	0	-	1	0	1	1	1	0
28.717	4561621	1	1	1	1	0	0	1	1	0	0	1	0	1	1	0	0	-	0	1	1	0	0	0	0	0	1	0	1	-	1	1	0	0	0	0	0	1	0	1	1	1	1	0	0	0	0	0	1
31.113	11907378	1	0	0	0	1	1	0	0	1	1	0	1	0	0	1	1	0	1	0	0	1	1	1	1	1	0	1	1	-	0	0	1	0	1	1	1	0	1	-	0	0	-	1	1	1	-	1	0
32.412	8535698	1	0	0	0	1	1	0	0	1	0	0	1	0	0	1	1	0	1	0	0	1	1	1	1	1	0	1	1	1	0	0	1	0	1	1	1	0	1	1	0	0	1	1	1	1	1	1	0
33.631	4340456	1	0	0	0	1	1	0	0	1	-	0	1	0	0	1	1	0	1	1	0	1	1	1	1	1	0	1	1	1	0	0	1	0	1	1	1	0	1	-	0	-	-	1	1	1	1	1	0
34.259	3612329	1	0	0	0	1	-	0	0	-	-	0	1	0	0	0	1	0	1	1	0	1	1	1	1	1	0	1	1	-	0	0	1	0	1	1	1	0	1	1	0	0	-	1	1	1	1	1	0
36.073	11912805	1	0	0	0	1	1	0	0	0	1	0	1	0	0	1	1	0	1	1	0	1	1	1	1	1	0	1	1	1	0	0	1	0	1	1	1	0	1	1	0	0	1	1	1	1	1	1	0
36.675	4205204	1	0	0	0	1	1	0	0	0	-	0	1	0	0	1	1	0	1	1	0	1	1	1	1	1	0	1	1	-	0	0	1	0	1	1	1	0	1	-	0	0	-	1	1	1	1	1	0
36.977	10513450	0	1	1	1	0	0	1	1	1	-	1	0	1	1	0	0	1	0	0	1	-	0	0	0	0	1	0	0	0	1	1	0	1	0	0	0	1	0	-	1	1	-	0	0	0	0	0	1
53.83	3619416	0	0	0	0	1	1	1	-	0	1	-	-	0	0	0	0	0	1	1	0	0	1	1	1	0	0	0	1	-	0	0	1	0	1	1	1	0	0	0	0	1	0	0	1	1	1	1	0
54.142	30405950_6:T>G	1	1	1	1	0	0	0	-	1	0	-	-	1	1	1	1	1	0	0	1	1	0	0	0	1	1	1	0	0	1	1	0	1	0	0	0	1	1	1	1	0	1	1	0	0	0	0	1
55.367	4339573	1	1	1	1	0	0	0	1	1	0	-	1	1	1	1	1	1	0	0	1	1	0	0	0	1	1	1	0	0	1	1	0	1	0	0	1	1	1	1	1	0	1	1	0	0	0	1	1
55.933	8512087	1	1	1	1	0	0	0	-	1	0	1	1	1	1	1	1	1	0	0	1	1	0	0	0	1	1	1	0	0	1	1	0	1	0	0	1	1	1	1	1	0	1	1	0	0	0	1	1
56.499	8533732	1	1	1	1	0	0	0	1	1	0	1	1	1	1	1	1	1	0	0	1	1	0	0	0	1	1	1	0	0	1	1	0	1	0	-	1	1	1	1	1	0	1	1	0	0	0	1	1
57.374	8516633	1	1	1	1	0	0	0	-	1	0	1	0	1	1	1	1	1	0	0	1	1	0	0	0	-	1	1	0	0	1	1	0	1	0	1	1	1	1	1	1	0	1	1	0	0	0	1	1
57.972	8539151	1	1	1	1	0	0	0	-	1	0	1	-	1	1	1	1	1	0	0	1	0	0	0	0	-	1	1	0	0	1	1	0	0	0	1	1	1	1	1	1	0	1	1	0	0	-	1	1
58.273	43635590_42:G>T	0	0	0	0	1	1	1	-	-	1	1	-	0	0	0	0	0	1	1	0	1	1	1	1	0	0	0	1	1	0	0	1	1	1	0	0	0	0	0	0	1	0	0	1	1	1	0	0
58.865	8516787	0	0	0	0	1	1	1	1	-	1	1	1	0	0	0	0	0	1	1	0	1	1	1	1	0	0	0	1	1	0	0	1	1	1	0	0	0	0	0	0	1	0	0	1	1	0	0	0
59.761	105172680_5:A>G	0	0	0	0	1	1	1	1	1	1	1	-	0	0	0	0	0	1	1	-	1	1	1	1	0	0	0	1	1	0	0	1	1	1	0	0	0	0	0	0	1	0	0	1	1	0	0	0
60.662	8519304	0	0	0	0	1	1	1	-	1	1	-	1	0	0	0	0	0	1	1	0	1	1	1	1	0	0	0	1	1	1	0	1	1	1	0	0	0	0	0	0	1	0	0	1	1	0	0	0
61.229	10497962	0	0	0	0	1	1	1	1	1	1	1	1	0	0	0	0	0	1	1	0	1	1	1	1	0	0	0	1	1	1	0	1	1	1	0	0	0	1	0	0	1	0	0	1	1	0	0	0
61.515	16329004	0	0	0	0	-	1	1	1	1	1	1	-	0	0	0	0	0	1	1	0	1	1	1	1	0	0	0	-	-	1	0	1	1	1	0	0	0	1	0	0	1	0	0	1	1	0	0	0
62.708	4204258	1	1	1	1	0	0	0	1	0	0	0	1	1	1	1	1	1	0	0	1	0	0	0	0	1	1	1	0	0	0	1	0	0	0	1	1	1	0	1	1	0	1	1	0	0	1	1	1
63.275	4221123	1	1	1	1	0	0	0	1	0	0	0	1	1	1	1	1	1	0	0	1	0	0	0	0	1	1	1	0	0	0	1	0	0	0	1	1	1	0	1	1	0	1	1	0	0	0	1	1
64.394	10502935	1	1	1	1	0	0	0	1	0	0	0	1	1	1	1	1	1	0	0	1	0	0	0	0	1	1	1	0	0	1	1	0	0	0	1	1	1	0	1	1	1	1	1	0	0	0	1	1
64.976	3616348	1	1	1	1	0	0	0	1	0	0	0	1	1	1	1	1	1	0	0	1	-	0	0	0	1	1	1	0	0	1	-	0	0	0	1	1	-	0	1	1	1	1	1	0	0	0	1	1
65.273	4563065	1	1	1	1	0	0	0	0	0	0	0	1	1	1	1	1	1	0	0	1	1	0	0	0	1	1	1	0	0	1	1	0	0	0	1	1	1	0	1	1	1	1	1	0	0	0	1	1
65.88	3618810	0	0	0	0	1	-	1	1	1	1	1	0	0	0	0	0	0	-	1	0	0	-	1	1	0	0	0	1	-	0	0	1	1	1	0	0	0	1	0	0	0	0	0	1	1	1	0	0
66.182	8510601	0	0	0	0	1	1	1	1	1	1	1	0	0	0	0	0	0	1	1	0	0	1	1	1	0	0	0	1	1	0	0	1	1	1	0	0	0	1	0	0	0	0	-	1	1	1	0	0
67.078	85124730_43:C>T	0	0	0	0	1	1	1	1	1	1	1	0	0	0	0	0	0	1	1	0	0	1	1	1	0	0	0	1	-	0	0	1	1	1	0	0	0	1	0	0	0	0	0	1	1	1	0	0
67.68	42111540_68:C>T	1	1	1	-	0	0	0	0	0	0	0	1	1	1	1	1	1	0	0	1	1	0	0	0	1	1	1	0	0	1	1	0	0	0	-	1	1	0	1	1	1	1	1	0	-	1	1	1
72.146	8510630	0	0	0	0	0	1	1	1	1	1	1	0	0	0	0	0	0	1	1	0	0	1	1	1	0	0	0	1	1	0	0	1	1	1	1	0	0	1	0	0	0	0	0	1	1	1	0	0
74.28	36157500_19:A>G	0	0	0	0	0	1	1	1	1	1	1	0	0	0	0	0	0	1	1	0	0	1	1	1	0	0	0	1	1	0	0	1	1	1	0	0	0	1	0	0	0	0	0	1	1	0	0	0
74.566	36178980_14:T>C	0	0	0	0	0	1	1	1	1	1	1	0	0	0	0	0	0	1	1	0	0	1	1	1	0	0	0	1	1	0	0	1	1	1	0	0	0	1	0	0	0	0	0	1	1	0	0	0
74.873	4359486	0	0	0	0	0	-	1	1	-	1	1	0	0	0	0	0	-	1	1	0	0	1	1	1	0	0	0	1	1	0	0	1	1	1	0	0	0	1	0	0	0	0	0	1	1	0	0	0
75.486	4359033	1	1	1	1	1	0	0	0	0	0	0	1	1	1	1	1	0	0	0	1	1	0	0	0	1	1	1	0	0	1	1	0	0	0	1	1	1	0	1	1	1	1	1	-	0	1	1	1
75.772	4343939	1	1	1	1	1	0	0	0	0	0	0	1	1	1	1	1	0	0	0	1	1	0	0	0	1	1	1	0	0	1	1	0	0	0	1	1	1	0	1	1	1	1	1	0	0	1	1	1
76.354	3621400	1	1	1	1	1	0	0	0	0	0	0	1	1	1	1	1	0	0	0	1	1	1	0	0	1	1	1	0	0	1	1	0	0	0	1	1	1	0	1	1	1	1	1	0	0	1	1	1
78.999	4339736	1	1	1	1	1	0	0	0	0	1	0	1	1	1	1	1	0	0	0	0	1	1	0	0	1	1	1	0	0	1	1	0	0	0	1	0	0	0	1	1	1	1	1	0	0	1	0	1
80.14	4552510	0	0	0	0	0	1	1	1	1	-	1	0	0	0	0	0	1	1	1	1	0	0	1	1	0	0	0	1	1	0	0	1	1	1	0	1	1	1	0	0	0	0	0	1	1	0	1	0
81.307	4372618	0	0	0	0	0	1	1	-	1	0	1	0	0	0	0	0	1	1	1	1	0	0	1	1	0	0	0	1	1	0	0	1	1	1	0	1	1	1	0	0	0	0	0	1	1	0	1	0
85.505	36162380_20:T>C	1	1	1	1	1	0	0	-	0	1	0	1	1	1	1	1	0	0	0	0	1	0	0	0	1	1	1	1	1	1	-	0	0	0	1	0	0	0	1	1	1	1	1	0	0	1	0	1
86.766	10518593	1	1	1	1	1	0	0	-	0	1	0	1	1	1	1	1	0	0	0	0	-	0	0	0	1	1	1	1	1	1	1	0	0	0	1	0	0	0	1	1	1	1	1	0	0	1	0	0
87.389	42100670_29:A>G	0	0	0	0	0	1	1	1	1	0	1	0	0	0	0	0	1	1	1	1	-	1	1	1	0	0	0	0	0	0	-	1	0	1	0	1	1	1	0	0	0	0	0	0	1	0	1	1
88.703	8513916	0	0	0	0	0	1	1	-	1	0	1	0	0	0	0	0	1	1	1	1	1	-	1	1	0	0	0	0	0	0	0	1	0	-	0	-	-	1	0	0	0	0	-	0	1	0	1	1
91.099	10519425	0	0	0	0	0	1	1	1	1	0	1	0	0	0	0	0	1	1	1	1	1	1	1	0	0	0	0	0	1	0	0	1	0	1	0	1	1	1	0	0	0	1	0	0	1	0	1	1
93.386	3607345	0	0	0	0	0	1	1	-	1	0	1	0	0	0	0	0	1	1	0	1	1	1	-	0	0	0	0	0	0	0	0	1	0	1	0	1	1	-	0	0	0	1	0	0	1	0	1	1
95.931	4568394	1	1	1	1	0	0	0	1	0	1	0	1	1	1	1	0	1	0	1	0	0	0	0	1	1	1	1	1	0	1	1	0	1	0	1	0	0	1	1	1	1	0	1	1	0	1	0	0
97.451	4566290	1	1	1	1	0	0	0	1	0	1	0	1	1	1	1	0	-	0	1	0	0	0	0	1	1	1	1	1	0	-	0	0	1	0	1	0	0	1	0	1	1	0	1	1	0	1	0	0
99.276	4215078	1	1	1	1	0	0	0	-	0	1	0	1	1	1	1	0	1	0	1	0	0	0	0	1	1	1	1	1	0	1	0	0	1	0	1	0	0	-	0	1	1	0	1	1	0	1	0	0
99.563	10511650	1	1	1	1	0	0	0	1	0	1	0	1	1	1	1	0	1	0	1	0	0	-	0	1	1	1	1	1	0	1	0	0	1	0	1	0	0	1	0	1	1	0	1	1	0	1	0	0
101.97	4346775	1	0	1	1	0	0	0	1	0	1	0	1	1	1	1	0	1	0	1	0	0	0	0	1	1	1	1	1	0	1	0	0	1	0	1	0	0	1	0	1	1	0	1	1	0	1	0	0
107.085	8536345	1	0	1	1	0	1	0	1	0	1	0	0	1	1	1	0	1	1	1	0	0	0	0	1	1	1	1	1	-	1	0	1	1	0	1	0	0	-	1	1	1	0	-	1	0	1	-	0
107.774	4204354	0	-	0	0	-	0	-	0	-	0	1	-	0	0	0	1	0	0	0	-	1	-	1	0	-	0	0	0	0	0	1	0	0	-	0	1	1	1	0	0	0	1	0	0	-	0	-	1
112.192	30424490_8:A>G	1	1	0	1	1	1	1	1	1	1	0	1	0	1	1	0	1	1	1	0	0	0	0	1	0	1	1	1	1	1	0	1	1	0	1	1	0	1	1	1	1	0	1	1	0	1	1	0
112.784	8525334	0	0	1	0	0	0	0	0	0	0	1	0	1	0	0	1	0	0	0	1	1	1	1	0	1	0	0	0	0	0	1	0	0	1	0	0	1	0	0	0	0	1	0	0	1	0	0	1
113.346	16329045	0	0	1	0	0	0	0	0	0	0	1	0	1	0	0	1	0	0	0	1	1	1	1	0	0	0	0	0	0	0	1	0	0	1	0	0	1	0	0	0	0	1	0	0	1	0	0	1
113.632	16328371	0	0	1	0	0	0	0	0	0	0	1	0	1	0	0	1	0	0	0	1	1	1	1	0	0	0	0	0	0	0	1	0	0	1	0	0	1	0	0	0	0	1	0	0	-	0	0	1
114.24	4550503	1	1	0	1	-	1	1	1	1	1	0	1	0	1	1	0	1	1	1	0	0	0	0	1	1	1	1	1	1	1	0	1	1	0	1	1	0	1	1	1	1	0	1	1	0	1	1	0
114.852	8514809	1	1	0	1	1	1	1	1	1	1	0	1	0	1	1	0	1	1	1	0	0	0	0	0	1	1	1	1	-	1	0	1	1	0	1	1	0	1	1	1	1	0	1	1	0	-	1	0
119.116	10497319	1	0	0	1	1	1	1	1	1	1	0	1	0	0	1	0	1	1	1	0	0	0	0	-	-	1	1	-	1	1	0	1	1	0	0	1	0	1	-	0	-	0	1	1	0	0	1	0
130.312	3609552	1	0	0	1	1	1	0	-	1	0	0	1	0	1	1	0	1	0	0	0	0	0	0	-	-	1	1	0	0	-	0	1	0	0	0	1	0	1	-	0	1	0	1	0	0	0	1	0
	GROUP 6R
0	10517863	1	1	0	0	1	0	1	1	1	1	0	0	1	0	0	0	0	0	0	1	0	0	1	0	1	0	0	1	0	0	1	0	0	1	0	0	0	1	1	0	0	1	0	0	1	0	0	0
0.587	4213914	1	1	0	0	1	0	1	1	1	1	0	0	1	0	0	0	0	0	0	1	0	0	1	0	-	0	0	1	0	0	1	0	0	1	0	0	0	-	1	0	0	1	0	0	1	0	0	0
1.174	16328304	1	1	0	0	1	0	1	1	1	0	0	0	1	0	0	0	0	0	0	1	0	0	1	0	1	0	0	1	0	0	1	0	0	1	0	0	0	1	1	0	0	1	0	0	1	0	0	0
2.945	8514836	0	0	1	1	0	1	0	1	0	0	1	1	0	1	1	1	1	1	1	0	1	1	0	1	0	1	1	0	1	1	0	1	1	0	0	1	1	0	0	1	1	0	1	1	0	0	1	1
3.511	10516248	0	0	1	1	0	1	0	1	0	0	1	1	0	1	1	1	1	1	1	0	1	1	0	1	0	1	1	0	1	1	0	1	1	0	0	1	1	0	0	1	1	0	1	1	0	0	1	1
4.392	14471356	0	0	1	1	0	1	0	1	0	0	1	1	0	1	1	1	1	1	1	0	1	1	0	1	0	1	1	0	1	1	0	1	1	0	0	1	1	0	0	1	1	-	1	1	0	0	1	1
5.611	30461220_53:C>T	1	1	0	0	1	0	1	-	1	1	0	0	1	0	0	0	0	0	1	1	0	0	1	0	1	0	0	1	0	0	1	0	0	1	-	0	0	1	1	0	0	1	0	0	1	-	0	0
6.82	4348142	0	0	1	1	0	1	0	1	0	0	1	1	0	1	1	1	1	1	0	0	1	1	0	1	0	1	1	-	1	1	0	0	1	0	0	1	1	0	0	1	1	0	1	1	0	0	1	1
8.271	14476872	0	0	1	1	1	1	0	1	0	0	1	1	0	1	1	1	1	1	0	0	1	1	0	0	0	1	1	0	1	-	0	0	1	0	0	1	1	1	0	1	1	0	-	1	0	0	1	1
9.406	4354150	0	0	1	1	1	1	0	1	0	0	1	0	0	1	1	1	1	1	0	0	1	1	0	0	0	1	1	0	1	1	0	0	1	0	1	1	1	1	0	1	1	0	1	1	0	1	1	1
9.678	4202548	0	0	1	1	1	1	0	1	0	0	1	0	0	1	1	1	1	1	0	0	1	1	0	0	0	1	1	0	1	1	0	0	1	0	1	1	1	1	0	1	1	0	1	1	0	1	1	1
9.954	8518666	0	0	1	1	1	1	0	0	0	0	1	0	0	1	1	1	1	1	0	0	1	1	0	0	0	1	1	0	1	1	0	0	1	0	1	1	1	1	0	1	1	0	1	1	0	1	1	1
10.541	3622036	1	1	0	0	0	0	1	1	1	1	0	1	1	0	0	0	0	0	1	1	0	0	-	1	1	0	0	1	0	0	1	1	0	-	0	0	0	0	1	0	0	1	0	0	1	0	0	0
11.123	14480001	1	1	0	0	0	0	1	1	1	1	0	1	1	0	0	0	0	0	1	1	0	0	1	1	1	0	0	1	0	0	1	1	0	1	0	0	0	0	1	0	0	1	0	0	1	0	0	0
11.404	4351552	1	1	0	0	0	0	1	1	1	1	0	1	1	0	0	0	0	0	1	1	0	0	1	1	1	0	0	1	0	0	1	1	0	1	0	0	0	0	1	1	0	1	0	0	1	0	0	0
11.681	4344613	1	1	0	0	0	0	1	1	1	1	0	1	1	0	0	0	0	0	1	1	0	0	1	1	1	0	0	1	0	0	1	1	0	1	0	0	0	1	1	1	0	1	0	0	1	0	0	0
12.53	4220335	1	-	0	0	0	0	1	1	1	1	0	1	1	0	0	0	0	0	1	1	0	0	0	1	1	0	0	1	0	0	1	1	0	0	0	0	0	1	1	1	0	1	0	0	1	0	0	0
13.385	4552367	1	1	0	0	0	0	1	1	1	1	0	1	1	0	0	0	0	0	1	1	0	0	0	1	1	0	0	1	0	0	1	1	0	0	0	0	0	1	1	1	0	1	0	0	1	0	0	0
13.941	4220583	1	1	0	0	0	0	1	1	1	1	0	1	1	0	0	0	0	0	1	1	0	0	0	1	1	0	0	1	0	0	1	1	0	0	0	0	0	1	1	1	0	1	0	0	1	0	0	0
14.217	15998193	1	1	0	0	0	0	1	1	1	1	0	1	1	0	0	0	0	0	1	1	0	0	0	1	1	0	0	1	0	0	1	1	0	0	0	0	0	1	1	1	0	1	0	0	1	0	0	0
14.504	36113010_9:G>T	0	0	1	1	1	1	0	-	0	0	1	0	0	1	1	1	1	1	0	0	1	1	1	0	0	1	1	0	1	1	0	0	1	1	1	1	1	0	0	0	1	0	1	1	0	1	1	1
15.081	4365530	1	1	0	0	0	0	1	1	1	1	0	1	1	0	0	0	-	0	1	1	0	0	0	1	1	0	0	1	0	0	1	1	0	0	0	0	0	1	1	1	0	1	0	0	1	0	-	0
16.548	10520918	1	0	0	0	0	0	1	1	1	1	0	1	1	0	0	0	0	0	1	1	0	0	0	1	1	0	0	1	0	0	1	1	-	0	0	0	0	1	1	1	0	1	0	0	1	0	1	0
17.418	4361696	0	-	1	1	1	1	0	-	0	0	1	0	0	1	1	1	1	1	0	0	1	1	1	0	0	1	1	0	1	1	0	0	1	1	1	1	1	0	0	0	1	0	1	1	0	1	0	1
17.994	3604483	0	1	1	1	1	1	0	-	0	0	1	0	0	1	1	1	1	1	0	0	1	1	1	0	0	1	1	0	1	1	0	0	1	1	1	1	1	0	0	0	1	0	1	1	0	1	0	1
18.286	8518754	0	1	1	1	1	1	0	1	0	0	1	0	0	1	1	1	1	1	0	0	1	1	1	0	0	1	1	0	0	1	0	0	1	1	1	1	1	0	0	0	1	0	1	1	0	-	0	1
19.187	42113630_23:G>C	0	1	1	1	-	1	0	-	0	0	1	0	0	1	1	1	1	1	0	0	1	1	1	0	1	1	1	0	-	1	0	0	1	1	1	1	1	0	0	0	1	0	1	1	0	1	0	1
20.067	4221215	1	0	0	0	0	0	1	1	1	1	0	1	1	0	0	0	0	0	1	1	0	0	0	1	0	0	0	1	0	0	1	1	0	0	0	0	0	1	1	1	0	1	0	0	1	0	1	0
20.344	4570063	1	0	0	0	0	0	1	1	1	1	0	1	1	0	0	0	0	0	1	1	0	0	0	1	0	0	0	1	0	0	1	1	0	0	0	0	0	1	1	1	0	1	0	0	1	0	1	0
21.49	8536118	0	1	1	1	1	1	0	1	0	0	1	0	0	1	1	1	1	1	0	0	1	1	1	0	1	1	1	0	1	1	0	0	1	1	1	1	1	0	0	0	1	0	1	1	0	1	0	1
22.365	4356634	0	1	1	1	1	1	0	1	0	0	1	0	0	1	1	1	1	1	0	0	1	1	1	0	1	1	1	0	1	1	0	0	1	1	1	1	1	0	0	0	-	0	1	1	0	1	0	1
22.647	8538735	0	1	1	1	1	1	0	0	0	0	1	0	0	1	1	1	1	1	0	0	1	1	1	0	1	1	1	0	1	1	0	0	1	1	1	1	1	0	0	0	1	0	1	1	0	1	0	1
22.928	8536126	0	1	1	1	1	1	0	0	0	0	1	1	0	1	1	1	1	1	0	0	1	1	1	0	1	1	1	0	1	1	0	0	1	1	1	1	1	0	0	0	1	0	1	1	0	1	0	1
23.803	11912225	0	1	1	1	1	1	0	0	0	0	1	1	0	1	1	1	1	1	0	0	1	0	1	0	1	1	1	0	1	1	0	-	1	1	1	1	1	0	0	0	1	0	1	1	0	1	0	1
25.607	4572956	1	0	0	0	0	0	1	1	1	1	0	0	1	0	0	1	0	0	1	1	0	1	0	1	0	0	0	1	0	0	1	1	0	0	0	0	0	1	1	-	0	1	0	0	1	0	1	0
26.497	11912291	1	0	0	0	0	0	1	1	1	1	0	0	1	0	0	1	0	0	1	1	0	1	0	1	0	0	0	1	0	0	1	1	0	0	0	0	0	1	1	1	0	1	0	0	1	0	1	0
27.404	43691460_42:T>C	0	1	1	1	1	-	0	-	0	0	1	1	-	1	1	0	1	1	0	0	1	0	1	0	1	1	1	0	-	1	0	0	1	1	1	1	1	0	0	0	1	0	1	1	0	1	0	1
28.001	15996313	1	0	0	0	0	0	1	1	1	1	0	0	1	0	0	1	0	0	1	1	0	1	0	1	0	0	0	1	0	0	1	1	0	0	0	0	0	1	1	1	0	1	0	0	1	0	-	0
28.287	10522024	1	0	0	0	0	0	1	1	1	1	0	0	1	0	0	1	0	0	1	-	0	-	0	1	0	0	0	1	0	0	1	1	0	0	0	0	0	1	1	1	0	1	0	0	1	0	1	0
30.394	10501236	1	0	0	0	0	0	1	1	1	1	0	0	1	0	0	1	0	0	1	0	0	1	0	1	0	0	0	1	0	0	1	1	0	0	0	0	0	1	1	1	0	0	0	0	1	0	1	0
32.5	8513286	1	0	0	0	0	0	1	1	1	1	0	0	1	0	0	1	0	0	1	0	0	1	0	1	0	1	0	1	0	0	1	1	0	0	0	0	0	1	1	1	0	1	0	0	1	0	1	0
33.994	4552563	1	0	0	0	0	0	1	1	1	1	0	0	1	0	0	1	0	0	1	0	-	1	0	1	0	1	0	1	0	0	1	1	0	0	0	0	0	0	-	1	0	1	0	0	1	0	1	0
34.28	8533237	1	0	0	0	0	0	1	1	1	1	0	0	1	0	0	1	-	0	1	0	1	1	0	1	0	1	0	1	0	0	1	1	0	0	0	0	0	0	1	1	0	1	0	0	0	0	1	0
35.14	8537784	1	0	0	0	0	0	1	1	1	1	0	0	1	0	0	1	0	0	1	0	1	1	0	-	0	1	0	1	0	0	1	1	0	0	0	0	0	0	1	1	0	1	0	0	0	0	1	0
35.979	3612894	1	0	0	0	0	0	1	1	1	1	0	0	1	0	0	1	0	0	1	0	1	1	0	1	0	1	0	1	0	0	1	1	0	0	0	0	0	0	1	1	0	1	0	0	0	0	1	0
36.849	8516028	1	0	0	0	0	0	1	-	1	1	0	0	0	0	0	1	0	0	1	0	1	1	0	1	-	1	0	-	0	0	1	1	0	0	0	0	0	0	1	1	0	1	0	0	0	0	1	0
37.441	4346131	1	0	0	0	0	0	1	1	1	-	0	0	0	0	0	1	0	0	1	0	1	1	0	1	0	1	0	1	0	0	1	1	0	0	0	0	0	0	1	1	0	1	0	0	0	0	1	0
39.212	8538124	1	0	0	0	0	0	1	1	1	1	0	0	0	0	0	1	1	0	0	0	1	1	0	1	0	1	0	1	0	0	1	1	0	0	0	0	0	0	1	1	0	1	0	0	0	0	1	0
39.494	4562467	1	0	0	0	0	0	1	1	1	1	0	0	0	0	0	1	1	0	0	0	1	1	0	1	0	1	0	-	0	0	1	1	0	0	0	0	0	0	1	1	0	1	0	0	0	0	1	-
40.091	85349650_12:C>T	0	1	1	1	1	1	0	-	0	0	1	1	1	1	1	0	0	1	1	1	0	0	1	0	1	0	1	0	-	1	0	0	1	1	1	1	1	1	0	0	1	1	1	1	1	1	0	1
41.315	3610776	0	1	1	1	1	1	0	1	0	0	1	1	1	1	1	0	0	1	1	1	0	0	1	0	1	0	1	0	1	1	0	0	1	1	1	1	1	1	0	0	1	1	1	1	1	1	-	1
41.622	4546105	0	1	1	1	1	1	0	1	0	0	1	1	1	1	1	0	0	1	1	1	0	0	1	0	1	0	1	0	1	1	0	0	1	-	-	1	1	1	0	0	-	1	-	1	1	1	0	1
42.601	4349936	1	0	0	0	0	0	1	-	1	-	0	0	0	0	0	1	1	0	0	-	1	1	0	1	0	1	0	1	0	0	1	1	0	0	1	0	0	0	1	1	0	-	0	0	0	0	1	0
43.214	8515608	1	0	0	0	0	0	1	1	1	1	0	0	0	0	0	1	1	0	0	0	1	1	0	1	0	1	0	1	0	0	1	1	0	0	1	0	0	0	1	1	0	0	1	0	0	0	1	0
43.51	10516169	1	0	0	0	0	0	1	1	1	1	0	0	0	0	0	1	1	0	0	0	1	1	0	1	0	1	0	1	0	0	1	1	0	0	-	0	0	0	1	-	0	0	1	0	0	0	1	0
43.807	8514812	1	0	0	0	0	0	1	1	1	1	0	0	0	0	0	1	1	0	0	0	1	1	0	-	0	1	0	1	0	0	1	1	0	0	1	0	0	0	1	1	0	0	1	0	0	0	1	0
51.396	3606916	1	0	0	0	0	0	1	1	1	1	0	0	0	1	0	1	1	0	1	0	1	1	1	0	-	1	1	1	0	1	0	-	0	0	-	0	0	0	1	1	0	0	1	0	0	0	1	0
51.982	3622350	1	0	0	0	0	0	1	1	1	1	0	0	0	1	0	1	1	0	1	0	1	1	1	0	1	1	1	1	0	0	0	1	0	0	1	0	0	0	1	1	0	0	1	0	0	0	1	0
52.549	8517311	1	0	0	0	0	0	1	1	1	1	0	0	0	1	0	1	1	0	1	0	1	1	1	0	1	1	1	1	0	-	0	1	0	0	1	0	0	0	1	1	0	0	1	0	0	0	1	0
53.716	8537185	1	0	0	0	0	0	1	1	1	1	0	0	0	1	0	1	1	0	1	0	1	1	1	0	1	1	1	1	0	0	-	1	0	0	-	0	0	0	1	1	0	0	1	0	0	0	1	0
53.997	3620273	1	0	0	0	0	0	1	1	1	1	0	0	0	1	1	1	1	0	-	0	1	1	1	0	1	1	1	1	0	0	1	1	0	0	1	0	0	0	1	1	0	0	1	0	0	0	1	0
54.274	15996360	1	0	0	0	0	0	1	1	1	1	0	0	0	1	1	1	1	0	1	0	1	1	1	0	1	1	1	1	0	0	1	1	0	0	1	0	0	0	1	1	0	0	1	0	0	0	1	0
55.128	10524944	1	0	0	0	0	0	1	1	1	1	0	0	0	1	1	1	-	0	1	0	1	1	1	0	1	1	1	1	0	0	1	1	0	0	1	1	0	0	1	1	0	0	1	0	0	0	1	0
55.694	15998354	1	0	0	0	0	0	1	1	1	1	0	-	0	1	1	1	1	0	1	0	1	1	1	0	1	1	1	1	0	0	1	1	0	0	1	1	0	0	1	1	0	0	1	0	0	0	1	0
59.97	3047858	1	0	0	0	0	1	1	1	1	1	0	0	0	1	1	0	1	1	1	0	1	1	1	0	1	1	1	1	0	0	-	1	0	0	1	1	0	0	1	1	0	0	1	0	0	0	1	0
60.557	10498424	1	0	0	0	0	1	1	1	1	1	0	0	0	1	1	0	1	1	1	0	1	1	1	0	1	1	1	1	0	0	1	1	0	0	1	1	0	0	1	1	0	0	1	0	0	0	1	0
61.75	16354259	0	-	1	1	1	0	0	0	0	0	1	1	1	0	0	1	0	0	0	1	0	0	0	1	0	0	0	0	1	1	1	0	1	1	0	0	1	1	0	0	1	1	0	1	1	1	0	1
62.625	4339456	0	1	1	1	1	0	0	0	0	0	1	1	1	0	0	1	0	0	0	1	0	0	-	1	0	0	0	0	0	1	-	0	1	1	0	0	1	1	0	0	1	1	0	1	1	1	0	1
63.797	4220372	0	1	1	1	1	0	0	0	0	0	1	1	1	0	0	1	0	0	0	1	0	0	1	1	0	0	0	0	-	1	1	0	1	1	0	0	1	1	0	0	1	1	0	1	1	1	0	1
64.683	1001421110_8:T>C	1	0	0	0	0	1	1	1	1	1	0	0	0	1	1	0	1	1	1	0	1	1	0	0	1	1	1	1	0	0	1	1	0	0	1	1	0	0	1	1	0	0	1	0	0	0	1	0
65.259	4221093	1	0	0	0	0	1	1	1	1	1	0	0	0	1	1	0	1	1	1	0	1	1	0	0	1	1	1	1	0	0	1	1	0	0	1	1	0	0	1	1	0	0	1	0	0	0	1	0
65.82	4339870	1	0	0	0	0	1	1	1	1	1	0	0	0	1	1	0	1	1	1	0	1	1	0	0	1	1	1	1	0	0	1	1	0	0	1	1	0	0	1	0	0	0	1	0	0	0	1	0
67.261	4215209	1	0	0	0	0	1	1	1	1	1	0	0	0	1	1	0	1	1	1	0	1	1	0	0	1	1	1	1	0	0	1	1	0	0	1	1	0	0	1	0	0	0	1	0	0	0	1	0
67.548	4220182	1	0	0	0	0	1	1	1	1	1	0	0	0	1	1	0	1	1	1	0	1	1	0	0	1	1	1	1	0	0	-	1	0	0	1	1	0	0	1	0	0	0	1	0	0	0	1	0
68.772	8519711	0	1	1	1	1	0	0	0	0	0	1	1	1	0	0	1	0	0	0	1	0	0	1	1	0	0	0	0	-	1	1	0	1	1	0	0	1	1	0	1	1	-	0	1	-	1	0	1
69.369	4218259	0	1	1	1	1	0	0	0	0	0	1	1	1	0	0	1	0	0	0	1	0	0	1	1	0	0	0	0	0	1	1	0	-	1	0	0	1	1	0	1	1	1	0	-	1	1	0	1
70.286	4348251	0	1	1	1	1	0	0	0	0	0	1	1	1	0	0	1	0	0	0	1	0	0	1	1	0	0	0	0	-	1	1	0	0	1	0	0	1	1	0	1	1	1	0	0	1	1	0	1
70.888	4200592	1	0	0	0	0	1	1	1	1	1	0	0	0	1	1	0	1	1	1	0	1	1	0	0	1	1	1	1	0	0	0	1	1	0	1	1	0	0	1	0	0	0	1	1	0	0	1	0
71.18	4342618	1	0	0	0	0	1	1	1	1	1	0	0	0	1	1	0	1	1	1	0	1	1	0	0	1	1	1	1	0	0	0	1	1	0	1	1	0	0	1	0	0	0	1	-	0	0	1	0
71.492	42089320_26:T>C	0	0	0	0	0	1	1	1	1	1	0	0	0	1	1	0	1	1	1	-	1	1	0	0	1	1	1	1	0	0	-	1	1	0	1	1	0	0	1	0	0	0	1	1	0	-	1	0
73.06	4202374	0	1	0	0	-	1	1	1	1	0	1	0	0	1	1	0	1	1	1	0	1	1	0	0	1	1	1	1	0	0	0	1	1	0	1	1	0	0	1	0	0	0	1	1	0	0	1	0
74.548	4365616	0	1	0	0	0	1	1	1	1	0	1	0	0	1	1	0	1	1	1	0	1	1	1	0	1	1	1	1	0	0	0	1	1	1	1	1	-	0	1	0	0	0	1	1	1	0	1	0
74.83	3611330	0	1	0	0	0	1	1	1	1	0	1	0	0	1	1	0	1	1	1	0	1	1	1	0	1	1	1	1	0	0	0	1	1	1	1	-	0	0	1	0	0	0	1	1	1	0	1	0
75.402	4341243	0	1	0	0	0	1	1	1	1	0	1	0	0	1	1	0	1	1	1	0	1	1	1	0	1	1	1	1	0	0	0	1	1	1	1	1	0	0	1	-	0	0	1	1	1	0	1	0
75.983	8536332	1	0	1	1	1	0	0	0	0	1	0	1	1	0	0	1	0	0	0	1	0	0	0	1	0	0	0	0	1	1	1	0	0	0	0	0	1	1	0	1	1	1	0	0	0	1	0	1
76.57	4341407	1	0	1	1	1	0	0	0	0	1	0	1	1	0	0	1	0	0	0	1	0	0	0	1	0	0	0	0	1	1	1	0	0	0	0	0	1	1	0	1	1	1	0	0	0	1	0	1
76.852	8519713	1	0	1	1	1	0	0	0	0	1	0	1	1	0	0	1	0	0	0	1	0	0	0	1	0	0	0	0	0	1	1	0	0	0	0	0	1	1	0	1	1	1	0	0	0	1	0	1
78.958	3614914	0	0	1	1	1	0	0	0	0	1	0	1	0	0	0	1	0	0	0	1	0	0	0	1	0	0	0	0	-	1	1	0	0	0	0	0	1	1	0	1	0	1	0	0	0	-	0	1
79.843	16354292	0	0	1	1	1	0	0	0	0	1	0	1	0	0	0	1	0	0	0	1	0	0	0	1	0	0	0	0	1	1	1	0	0	0	0	0	1	1	0	1	0	1	0	0	0	1	0	1
80.435	1001465580_61:A>G	0	0	1	1	1	0	0	-	0	1	0	1	0	0	0	1	0	0	0	1	0	0	0	1	0	0	0	0	1	-	1	0	0	0	-	0	1	1	0	1	0	1	0	0	0	1	0	1
81.032	16329037	1	1	0	0	0	1	1	1	1	0	1	0	1	1	1	0	1	1	1	0	-	1	1	0	1	1	1	1	0	1	0	1	1	1	1	1	0	0	1	0	1	0	1	1	-	0	1	0
82.168	10521658	1	1	0	0	0	1	1	1	1	0	1	0	1	1	1	0	1	1	1	0	1	1	1	0	1	1	1	1	0	1	0	1	1	1	1	1	0	0	1	0	1	0	1	1	1	0	1	0
83.033	8531336	1	0	0	0	0	1	1	1	1	0	1	0	1	1	1	0	1	1	1	0	1	1	1	0	1	1	1	1	0	1	0	1	1	1	1	1	0	0	1	0	1	0	-	1	1	0	1	-
83.625	4556884	1	0	0	0	0	1	1	1	1	0	1	0	1	1	1	0	1	1	1	0	1	1	1	0	1	1	1	-	0	1	0	1	1	1	1	1	0	0	1	0	1	0	1	1	1	0	1	1
84.833	3603875	1	0	0	0	0	1	1	1	1	0	1	0	1	1	1	0	1	1	1	0	1	1	1	0	1	1	1	1	0	1	0	1	1	1	1	1	0	0	1	0	1	0	1	1	1	0	1	1
85.15	42106130_14:A>G	0	1	1	1	1	0	-	0	0	1	0	1	0	0	0	1	0	0	-	1	0	0	0	1	-	0	0	0	1	-	1	-	-	0	0	0	1	-	0	1	0	1	-	0	0	1	-	0
86.109	8522717	0	1	1	1	1	0	0	0	0	1	0	-	0	0	0	1	0	0	1	1	0	0	0	1	0	0	0	0	0	1	-	0	0	0	0	0	1	1	0	1	0	1	0	0	0	1	0	-
86.984	4204839	0	1	1	1	1	0	0	0	0	1	0	1	0	0	0	1	0	0	1	1	0	0	0	1	0	0	0	0	0	1	1	0	0	0	0	0	1	1	0	1	0	1	0	0	0	1	0	-
87.57	3614553	0	1	1	1	1	0	0	0	0	1	0	1	0	0	0	1	0	0	1	1	0	-	0	1	0	0	0	0	0	1	1	0	0	0	0	0	1	1	0	1	0	1	0	0	0	1	0	1
88.79	10515227	0	1	1	1	1	0	0	0	0	1	0	1	0	1	0	1	0	0	-	1	0	0	0	1	0	0	0	0	0	0	1	0	0	0	0	0	1	1	0	-	0	1	0	0	0	1	0	1
89.712	3619508	1	0	0	0	0	1	1	1	1	0	1	0	1	0	0	0	1	1	-	0	1	1	1	0	1	1	1	1	1	1	0	-	1	1	1	1	0	0	1	0	1	0	1	1	1	0	1	-
91.726	8511137	1	0	1	0	0	1	1	-	1	0	1	0	1	0	1	0	1	1	1	0	1	1	1	0	1	1	1	1	-	1	0	1	1	1	1	-	0	0	1	0	1	0	-	1	1	0	1	-
92.369	8538394	0	1	0	1	1	0	0	1	0	1	0	1	0	1	0	1	0	0	1	1	0	0	0	1	0	0	0	0	0	0	1	0	0	0	0	0	1	1	0	1	0	1	-	0	0	1	0	1
98.357	4569219	0	1	0	1	1	0	0	1	0	1	0	1	0	0	0	1	0	0	1	1	0	-	0	1	0	0	0	0	0	0	1	0	0	0	0	0	1	1	0	1	1	1	1	0	0	1	0	1
98.99	8513056	0	1	0	1	1	0	0	-	0	1	0	1	0	0	0	1	0	0	1	1	0	0	0	1	0	0	0	0	0	0	1	0	0	0	0	0	1	1	0	1	1	1	1	0	0	1	0	1
99.932	8520232	1	0	1	0	0	1	1	1	1	0	1	0	1	1	1	0	1	1	0	0	1	1	1	0	1	1	1	1	-	1	0	1	1	1	1	1	0	0	1	0	0	0	1	1	1	0	1	0
100.87	4220915	1	0	1	0	0	1	1	-	1	0	1	0	1	1	1	0	1	1	-	0	1	1	1	0	1	1	1	1	1	1	0	1	1	1	1	1	0	0	1	0	0	0	1	1	1	0	1	0
101.182	8539699	1	0	1	0	0	1	1	1	1	0	1	0	-	1	1	0	1	1	-	0	1	1	1	0	1	1	1	1	0	1	0	1	1	1	1	1	0	0	1	0	0	0	1	1	1	0	1	0
102.124	3605287	1	0	1	0	0	1	1	1	1	0	1	0	1	1	0	0	1	1	-	0	1	1	1	0	1	1	1	1	0	1	0	-	1	1	-	1	0	0	1	0	0	0	0	1	1	0	1	0
	GROUP 7A
0	16353754	1	0	0	1	1	0	0	1	0	1	0	1	1	1	1	0	0	1	0	1	0	0	1	1	0	0	1	0	0	1	1	0	0	1	1	0	0	1	0	1	1	1	1	0	0	1	0	0
1.744	3610770	1	0	0	1	1	0	0	1	0	1	0	1	1	1	1	-	0	1	0	1	0	0	1	1	0	0	1	0	-	1	1	0	0	1	1	0	0	1	0	1	1	1	1	0	0	1	0	0
2.026	4573491	1	0	0	1	1	0	0	1	0	1	0	1	1	1	1	1	0	1	0	1	0	0	1	1	0	0	1	0	1	1	1	0	0	1	1	0	0	1	0	1	1	1	1	0	0	1	0	0
2.308	4356498	1	0	0	1	1	0	0	-	0	1	0	1	1	1	0	1	0	1	0	1	0	0	1	1	0	0	1	-	1	1	1	0	0	1	1	0	0	1	0	1	1	1	1	0	0	1	0	0
3.167	3606502	1	0	0	1	1	0	0	1	0	1	0	1	1	1	0	0	0	1	0	1	0	0	-	1	0	0	1	0	1	1	1	0	0	1	1	0	0	1	0	1	1	1	1	0	0	1	0	0
5.913	4202652	1	0	0	1	1	1	0	-	0	1	0	1	1	0	1	0	0	-	0	1	0	0	1	1	0	0	1	0	1	1	1	0	0	1	1	0	0	0	0	0	1	1	1	0	0	1	0	0
6.52	10520530	1	0	0	1	1	-	0	0	0	1	0	1	1	0	1	0	0	1	0	1	0	0	1	1	0	0	1	0	0	1	1	0	0	1	1	0	0	0	0	0	1	1	1	0	0	1	0	0
7.844	30432750_11:T>C	1	0	0	1	1	1	0	-	0	1	0	1	1	0	-	0	0	1	0	1	0	0	-	1	0	0	1	0	-	1	1	0	0	1	1	0	-	0	0	0	1	1	1	0	1	1	0	0
8.534	4216768	1	0	0	1	1	-	0	-	0	-	0	1	1	0	0	0	0	1	0	1	0	0	-	1	0	0	1	0	1	1	1	0	0	-	1	0	-	0	0	0	-	1	-	0	1	1	0	0
9.198	42164630_11:G>A	0	1	1	1	-	0	1	-	1	0	1	0	0	1	-	1	1	0	1	0	1	1	0	0	1	1	0	1	0	0	0	1	1	0	0	1	0	1	1	1	0	0	0	1	0	0	1	1
9.555	105254030_18:A>G	-	0	-	0	1	1	0	1	0	1	-	1	1	-	-	0	0	1	0	1	0	0	-	1	-	0	1	-	-	1	1	0	0	1	1	0	1	0	-	0	1	1	1	0	1	-	-	0
10.969	8533893	1	0	0	0	1	1	0	1	0	1	0	1	1	1	1	0	0	1	0	1	0	0	1	1	0	1	1	0	1	1	1	0	0	1	1	0	1	0	0	0	1	1	1	0	1	1	0	0
11.845	4349817	1	0	0	0	1	1	0	1	0	1	0	1	1	1	0	0	0	1	0	1	0	-	1	1	-	1	1	0	1	1	1	0	0	1	1	0	1	0	0	0	1	1	1	0	1	1	0	0
13.074	16356127	1	0	0	0	1	1	0	-	0	1	0	1	1	1	1	0	0	1	0	1	0	-	-	1	0	1	1	0	-	1	1	0	0	1	1	0	-	0	0	0	1	1	1	0	-	1	0	0
14.032	3614798	1	0	0	0	1	1	0	-	0	-	0	1	1	1	0	0	0	1	0	1	0	0	1	1	0	1	1	0	0	-	1	0	0	1	1	0	1	0	0	0	1	1	1	0	1	1	0	0
15.431	10502778	1	0	0	0	1	-	0	-	0	-	0	1	1	1	1	0	0	-	0	-	0	0	1	1	0	1	1	0	0	1	-	0	0	1	-	0	1	0	0	0	-	1	1	0	1	1	0	0
28.775	43684680_50:T>G	1	1	0	0	0	0	0	1	1	1	0	1	1	1	-	1	0	0	0	1	0	0	1	1	1	1	1	0	0	1	1	0	0	1	0	0	1	0	0	1	0	1	0	0	1	1	0	0
36.918	45578040_40:A>G	1	1	1	1	-	0	0	1	1	1	0	0	1	1	1	1	0	0	0	1	1	0	1	1	1	-	1	0	0	1	-	0	0	1	1	0	1	0	0	1	1	1	0	-	1	1	-	-
37.566	4551844	0	0	0	0	1	1	1	0	0	0	1	1	0	0	1	0	1	1	1	0	0	1	0	0	0	0	0	1	1	0	0	1	-	0	0	1	0	1	1	0	0	0	1	1	0	0	1	0
39.99	3622597	1	0	0	0	1	1	1	0	0	0	1	1	1	0	1	0	1	1	1	0	0	1	0	0	0	0	0	1	1	0	0	1	1	0	0	1	0	1	1	0	0	0	1	-	0	0	1	0
42.931	42116220_65:G>A	1	0	0	0	1	1	1	0	0	0	1	-	1	0	-	0	1	-	1	0	0	1	0	0	0	0	0	1	-	-	0	1	1	0	1	-	0	1	1	0	0	0	1	-	-	1	1	0
46.178	16311916	0	1	1	1	0	0	0	1	1	1	0	0	0	1	0	1	0	0	0	1	1	0	1	1	1	1	1	0	0	1	1	0	1	1	0	1	1	0	0	1	1	1	0	1	1	0	0	1
46.47	3613630	0	1	1	1	0	0	0	1	1	1	0	0	0	1	0	1	0	0	0	1	1	0	1	1	1	1	1	0	0	1	1	0	1	1	-	1	1	0	0	-	1	1	0	1	1	0	0	1
48.012	16328089	1	0	0	0	1	1	1	1	0	0	1	1	1	0	1	0	1	1	1	0	0	1	0	0	0	0	0	1	0	0	0	1	0	0	1	0	0	1	-	0	0	0	1	0	0	1	1	0
48.965	4218936	1	0	0	0	1	1	1	-	0	0	1	1	1	0	1	0	-	1	1	0	0	-	0	0	0	0	0	1	-	0	0	1	0	0	1	0	0	1	1	0	0	0	1	0	0	1	1	0
50.263	4365550	0	1	1	1	0	0	0	1	1	1	0	0	0	1	0	1	0	0	-	1	1	0	1	1	1	1	1	0	-	1	1	0	1	1	0	1	1	0	0	1	1	1	0	1	1	0	0	1
51.174	4340101	0	1	1	1	0	0	0	1	1	1	0	0	0	1	1	1	0	0	1	1	1	0	1	1	1	1	1	0	0	1	1	0	1	1	0	1	1	0	0	1	1	1	0	1	1	0	0	1
52.636	4546167	0	1	1	1	0	0	0	1	1	1	0	1	0	1	0	1	0	0	1	1	1	0	1	1	1	1	1	0	0	1	1	0	1	1	0	1	1	0	0	1	1	1	0	1	1	0	1	1
53.218	45677470_5:C>T	0	1	1	1	0	0	0	1	1	1	0	1	0	1	0	1	0	0	-	1	1	0	1	-	1	1	1	0	0	1	1	0	1	1	0	1	1	0	0	1	1	1	0	1	1	0	1	1
54.448	4347752	1	1	1	1	0	0	0	1	-	1	0	1	1	1	0	1	0	0	-	1	1	0	1	1	1	1	1	0	0	1	1	0	1	1	0	1	1	0	0	1	1	1	0	1	1	0	1	1
56.647	8534076	0	0	0	0	1	1	1	0	0	0	1	0	0	0	0	0	1	1	1	0	0	1	0	0	0	0	0	1	-	0	0	1	0	0	1	0	0	1	1	0	0	0	1	0	0	1	0	0
57.501	14479628	0	0	0	0	1	1	1	1	0	0	1	0	0	0	0	0	1	1	1	0	0	1	0	0	0	0	0	1	1	0	0	1	0	0	1	0	0	1	1	0	0	0	1	0	0	1	0	0
58.366	10501689	0	0	0	0	1	1	1	-	0	0	1	0	0	0	1	0	1	1	-	0	0	1	0	0	0	0	0	1	1	0	0	1	0	0	1	0	0	1	1	0	0	0	1	0	0	1	0	0
61.414	8519632	0	0	0	0	1	1	1	1	-	0	1	0	0	1	1	0	1	1	1	0	0	1	0	0	0	1	0	-	1	0	0	1	0	0	1	0	0	1	1	0	0	0	1	0	0	1	0	0
61.696	10512357	0	0	0	0	1	1	1	1	1	0	1	0	0	1	1	0	1	1	1	0	0	1	0	0	0	1	0	1	1	0	0	1	0	0	1	0	0	1	1	0	0	0	1	0	0	1	0	0
62.339	30450480_63:C>T	1	1	1	1	0	0	0	0	-	1	0	1	1	0	-	1	0	0	-	1	1	0	1	1	1	0	1	-	-	1	1	0	1	1	0	1	1	0	0	1	1	1	0	1	1	0	1	-
66.017	30411720_52:T>A	0	0	0	0	1	0	1	1	-	0	1	0	0	1	0	0	-	0	1	0	0	-	1	1	0	1	0	-	-	0	0	1	0	1	1	0	0	1	1	0	0	0	1	0	0	1	0	0
66.645	4355985	0	0	0	0	1	0	1	1	1	0	1	0	0	1	1	0	1	0	1	0	0	1	1	1	0	1	0	1	0	0	0	1	0	1	1	0	0	1	1	0	0	0	1	0	0	1	0	0
67.494	8510968	0	0	0	0	1	0	1	1	1	0	1	0	0	1	1	0	1	0	1	0	0	1	1	1	0	1	0	1	0	0	0	1	0	1	1	0	0	0	1	0	0	0	1	0	0	1	0	0
68.374	16329185	0	0	0	0	1	0	1	1	1	0	1	0	0	1	1	0	1	0	1	0	0	1	1	-	0	1	0	1	0	0	0	1	0	1	1	0	0	0	1	0	0	0	1	0	0	1	-	0
68.961	4573864	0	0	0	0	1	0	1	1	1	0	1	0	0	1	1	0	1	0	1	0	0	1	1	1	0	1	0	1	0	0	0	1	0	1	1	0	0	0	1	0	0	0	1	0	0	1	0	0
70.673	10512780	0	1	0	0	1	0	1	1	1	1	1	0	0	1	1	0	1	0	1	0	0	1	1	1	0	1	0	1	0	0	0	1	0	1	1	0	0	0	1	0	0	0	1	0	0	1	0	0
70.955	8519100	0	1	0	0	1	0	-	1	1	1	1	0	0	1	1	0	1	0	1	0	0	1	1	1	0	1	0	1	0	0	0	1	0	1	1	0	0	0	1	0	0	0	1	0	0	1	0	0
71.262	30423840_16:C>A	1	0	1	1	0	1	0	0	-	0	0	1	1	0	-	1	0	1	-	1	1	0	0	-	1	0	1	0	1	1	1	0	1	0	0	1	1	1	0	1	1	1	0	1	1	0	1	1
71.874	8510543	0	1	0	0	1	0	1	1	1	1	1	0	0	1	0	0	1	0	1	0	0	1	1	1	0	1	0	1	0	0	0	1	0	1	1	0	0	0	1	0	0	0	1	0	0	1	0	0
72.161	16328359	0	1	0	0	1	0	1	-	1	1	1	0	0	1	0	0	1	0	1	0	0	0	1	1	0	1	0	1	0	0	0	1	0	1	-	0	0	0	1	0	0	0	1	0	0	1	0	0
73.354	4356683	0	1	0	0	1	-	1	1	1	1	1	0	0	1	0	0	1	0	1	0	0	0	0	1	0	1	0	1	0	0	0	1	0	1	1	0	0	0	1	0	0	-	1	0	0	1	0	0
73.941	10497919	0	1	0	0	1	0	1	1	1	1	1	0	0	1	0	0	1	0	1	0	0	0	0	1	0	1	0	1	0	0	0	1	0	1	1	0	0	0	1	0	0	0	1	0	0	1	0	0
74.538	8518875	0	1	0	0	1	0	1	1	-	1	1	0	0	1	0	0	1	0	1	0	0	0	0	-	0	1	0	1	0	0	0	-	0	1	1	0	0	0	1	0	0	0	1	0	0	1	0	0
75.207	30420170_36:T>C	1	0	1	1	0	1	0	0	-	0	0	-	1	0	1	1	0	1	1	1	1	-	-	0	-	0	1	0	-	1	-	0	1	0	0	1	1	1	0	1	1	1	0	-	1	0	1	1
75.865	4552629	1	0	1	1	0	1	0	0	1	0	0	1	1	0	1	1	0	1	1	1	1	1	1	1	1	0	1	0	1	1	-	0	1	0	0	1	1	1	0	1	1	1	0	1	1	0	1	1
76.478	4355227	1	0	1	1	0	1	0	0	1	0	0	1	1	0	1	1	0	1	1	1	1	1	1	-	1	0	1	0	0	1	1	0	1	0	0	1	-	1	0	1	1	1	-	1	1	0	1	1
77.09	30457080_28:G>A	0	1	0	0	1	0	1	1	1	1	1	0	0	1	0	0	1	0	-	0	0	0	0	0	0	1	0	1	1	0	0	1	0	1	1	0	0	0	1	0	0	0	1	0	0	1	0	0
77.991	8537515	0	1	0	0	1	0	1	1	1	1	1	0	0	1	0	0	1	0	1	0	0	0	0	1	0	1	0	1	1	0	0	1	0	1	1	0	0	0	1	0	0	0	1	0	0	1	0	0
78.861	4354745	0	1	0	0	1	0	1	1	1	1	1	0	0	1	0	0	1	0	1	0	0	-	0	1	0	1	0	1	1	0	-	1	0	1	1	1	0	0	1	0	0	0	1	0	0	1	0	0
80.07	10497655	0	1	0	0	-	0	1	1	1	1	1	0	0	1	0	0	1	0	1	0	0	0	0	1	0	1	0	1	1	0	0	1	0	1	1	1	0	1	1	0	0	0	1	0	0	1	0	0
81.611	10502049	0	1	0	0	1	0	1	1	1	1	1	0	0	1	0	0	1	0	-	0	0	0	0	1	0	1	0	1	1	-	0	1	0	1	1	1	0	1	1	0	0	0	1	0	0	1	0	0
83.718	4339246	0	1	0	0	1	0	1	1	1	1	1	1	0	1	0	0	1	0	1	0	0	0	0	-	0	1	0	1	1	1	0	1	0	1	1	1	0	1	1	0	0	0	1	0	0	1	0	0
84.927	3045479	0	1	0	0	1	0	1	1	1	1	1	1	0	1	0	0	1	0	1	0	0	0	1	1	0	1	0	1	1	1	0	1	0	1	1	-	0	1	1	0	0	0	1	0	0	1	0	0
89.357	4349323	0	1	0	1	1	1	1	-	-	1	1	1	0	1	0	0	1	0	1	0	0	0	1	0	0	1	0	1	1	-	0	1	0	1	-	-	0	1	1	0	0	0	1	0	0	-	0	0
90.315	30472820_49:T>C	0	1	0	1	1	1	1	-	1	1	1	1	0	1	0	0	1	0	1	-	0	0	1	0	-	1	0	1	-	1	0	1	0	1	-	-	0	1	1	0	0	0	1	0	0	1	0	0
91.524	8533306	1	0	1	0	0	0	0	0	0	0	0	0	1	0	1	1	0	0	0	1	1	1	0	1	1	0	1	0	0	0	1	0	1	0	0	1	1	0	0	1	1	1	0	1	1	0	1	1
91.81	36192240_27:G>A	1	0	1	0	0	0	0	0	0	0	0	0	1	0	1	1	0	0	0	1	1	-	0	1	1	0	1	0	0	0	1	0	1	0	0	-	1	0	0	1	1	1	0	1	1	0	1	1
92.107	4345868	0	1	0	1	1	1	1	-	1	1	1	1	0	1	0	0	1	1	1	-	0	0	1	0	0	1	0	1	-	1	0	1	0	1	1	-	0	1	1	0	0	0	1	0	0	1	0	0
92.399	3612962	0	1	0	1	1	1	1	1	1	1	1	1	0	1	0	0	1	1	1	0	0	0	1	0	0	1	0	1	1	1	0	1	0	-	1	1	0	1	1	0	0	0	1	0	0	1	0	0
93.284	3614345	0	1	0	1	1	1	1	-	1	1	1	1	0	1	0	0	1	1	1	0	0	0	1	0	0	1	0	1	1	1	0	1	0	1	1	-	0	1	1	0	0	0	1	0	0	1	-	0
94.18	3613750	0	1	0	1	1	1	1	1	1	1	1	1	0	1	0	0	1	1	1	0	0	0	1	0	0	1	0	1	1	1	0	1	0	1	1	1	0	1	1	0	0	0	1	0	0	1	0	0
94.477	85128040_8:T>C	1	0	1	0	0	0	0	-	0	0	0	0	1	0	1	1	0	0	0	1	1	1	0	1	1	0	1	0	0	0	1	0	1	0	0	-	1	0	0	0	1	1	0	1	1	0	1	1
95.069	4342590	0	1	0	1	1	1	1	-	1	1	1	1	0	1	0	0	1	1	1	0	0	0	1	0	0	1	0	1	1	1	0	1	0	1	1	-	0	1	1	1	0	0	1	0	1	1	0	0
96.921	3622191	0	1	0	1	1	1	1	1	1	1	1	1	0	1	0	0	1	1	1	0	0	0	1	0	0	1	0	1	-	1	0	1	1	1	1	-	0	1	1	1	0	0	1	0	1	1	0	0
97.837	36105710_47:T>C	1	0	1	0	0	0	0	0	0	0	0	0	1	0	1	1	0	0	0	1	1	1	-	1	1	0	1	0	0	0	1	0	0	0	0	-	1	0	0	0	1	1	0	1	0	0	1	1
98.134	3603787	1	0	1	0	0	0	0	0	0	0	0	0	1	0	1	1	0	0	0	1	1	1	-	1	1	0	1	0	0	0	1	0	0	0	0	1	1	0	0	0	1	1	0	1	0	-	1	1
98.721	4354785	1	0	1	0	0	0	0	0	0	0	0	0	1	0	1	-	0	0	0	1	1	1	-	1	1	0	1	0	0	0	1	0	0	0	0	1	1	0	0	0	1	1	0	1	0	0	1	1
99.617	1001769660_11:T>A	1	0	1	0	0	0	0	0	0	0	0	0	1	0	1	1	0	0	0	1	1	1	-	1	1	0	1	0	-	-	1	0	0	0	0	-	1	0	0	0	1	1	0	1	0	0	1	1
100.513	4364165	1	0	1	0	0	0	0	0	0	0	1	0	1	0	1	1	0	0	0	1	1	1	1	1	1	0	1	0	0	0	1	0	0	0	0	-	1	0	0	0	1	1	0	1	0	0	1	1
102.007	3603736	0	0	1	0	0	0	0	0	0	0	1	0	1	0	1	1	0	0	0	1	1	1	-	1	0	0	1	0	0	0	1	0	0	0	0	0	1	0	0	0	1	1	0	1	0	0	1	1
102.913	3604487	1	1	0	1	1	1	1	1	1	1	0	1	0	1	0	0	1	1	1	0	0	0	-	0	1	1	0	1	-	1	0	1	-	1	1	1	0	1	1	1	0	0	1	0	1	1	0	0
106.608	1001119560_14:G>T	0	0	1	0	-	0	0	0	0	1	1	0	1	0	-	1	0	0	0	1	1	-	-	1	1	0	1	0	-	0	1	0	0	-	0	0	1	0	0	-	1	1	1	1	0	0	1	1
107.53	4342542	0	1	0	1	1	1	1	1	1	0	0	1	0	1	0	0	1	1	1	0	1	1	-	0	0	1	0	1	-	1	0	1	1	1	1	1	0	1	1	1	0	0	0	0	1	1	0	0
108.681	4343835	1	1	0	1	1	1	1	1	1	0	0	1	1	1	0	0	1	1	1	0	1	1	1	0	1	1	0	1	0	1	0	1	1	1	1	1	0	1	1	1	0	0	0	0	1	1	0	0
109.53	3603271	1	1	0	1	1	1	1	1	1	0	0	1	1	1	0	0	1	1	1	0	1	1	1	0	1	1	0	1	1	1	0	1	1	1	1	1	0	1	1	1	0	0	0	0	1	1	0	0
111.97	4355243	1	1	0	0	0	1	1	1	1	-	0	1	1	1	0	0	1	1	1	0	1	1	-	0	1	1	0	1	1	1	0	1	1	1	1	1	0	1	1	1	0	0	-	0	1	1	0	-
112.573	8525969	0	0	1	1	1	0	0	0	0	1	1	0	0	0	1	1	0	0	0	1	0	0	1	1	0	0	1	0	0	0	1	0	0	0	0	0	1	1	0	0	1	1	1	1	0	0	1	1
112.859	8531775	0	0	1	1	1	0	0	0	0	1	1	0	0	0	1	1	0	0	0	1	0	0	1	-	0	0	1	0	0	0	1	0	0	0	0	0	1	1	0	0	1	1	1	1	0	0	1	1
114.792	4219961	0	0	0	1	0	0	0	0	0	-	1	0	0	1	1	1	0	0	0	-	0	0	-	1	0	0	1	0	0	1	1	0	0	0	0	1	1	-	0	0	1	1	1	-	0	0	1	1
118.062	4571054	1	1	0	0	1	1	1	1	0	0	0	1	1	0	0	1	1	1	1	0	1	0	1	0	1	1	0	1	1	0	0	1	1	1	1	0	0	1	1	1	0	1	0	0	1	1	0	0
120.491	3613404	1	1	0	0	1	-	-	1	0	0	0	1	1	0	0	1	-	1	1	0	-	0	-	0	1	-	0	-	-	0	1	1	1	1	1	0	0	-	1	1	0	-	0	0	1	1	0	0
122.236	43706380_53:C>G	0	0	1	1	0	0	0	0	1	1	1	0	0	1	1	-	0	0	0	1	0	1	-	1	0	1	1	0	0	1	0	0	0	0	0	1	1	-	0	0	1	0	1	1	0	0	1	1
123.147	43446620_27:C>T	0	0	1	1	0	0	0	0	1	1	1	0	0	1	1	0	0	0	0	1	0	1	1	1	0	1	1	0	0	1	0	0	0	0	0	1	1	-	0	0	1	0	1	1	0	1	1	1
125.362	3610619	1	1	0	0	1	1	1	1	0	0	0	0	-	1	0	1	1	1	1	0	1	0	0	0	1	0	0	1	1	0	1	1	1	1	1	0	0	1	1	1	0	1	0	0	1	0	0	0
126.545	3603382	1	1	0	0	1	1	1	1	0	0	0	0	1	1	0	1	1	1	1	0	1	0	1	0	1	0	0	1	-	0	1	1	1	1	1	0	0	0	1	1	0	1	0	0	1	0	0	0
128.316	3609769	1	0	0	0	1	1	1	1	0	0	0	0	1	1	0	1	1	1	1	0	1	0	1	0	1	0	0	1	1	0	1	1	-	1	1	0	0	0	1	1	0	1	0	0	1	0	0	0
128.923	4215410	1	0	0	0	-	1	1	1	0	0	0	0	1	1	0	1	1	1	1	0	1	0	1	0	1	0	0	1	1	0	-	1	1	1	1	0	0	0	1	1	0	1	0	0	1	0	0	0
129.235	36066170_28:A>C	1	0	0	0	-	1	1	1	0	0	0	0	1	1	0	1	1	1	1	0	1	0	1	0	1	0	0	1	1	0	1	1	1	1	1	0	0	0	1	1	0	1	0	0	1	0	0	0
129.537	30478170_15:A>T	1	0	0	0	1	1	1	1	0	0	0	0	1	1	0	1	1	1	1	0	1	0	-	0	1	0	0	1	1	0	1	1	1	1	1	0	0	0	1	1	0	1	0	0	1	0	0	0
129.829	30477840_33:T>C	1	0	0	0	1	1	1	1	0	0	0	0	1	1	0	1	1	1	1	0	1	0	-	0	1	0	0	1	1	0	1	1	1	1	1	0	0	0	1	1	0	1	0	0	1	0	0	0
130.446	3615524	1	0	0	0	1	1	1	1	0	0	0	0	1	1	0	1	1	1	1	0	1	0	0	0	1	0	0	1	1	0	1	1	-	1	1	0	0	0	-	1	0	1	0	0	1	0	0	0
131.033	4351524	1	0	0	0	1	1	1	1	0	0	0	0	1	1	0	1	1	1	1	0	1	0	0	0	1	0	0	1	1	0	1	1	1	1	1	0	0	0	1	1	0	1	0	0	1	0	0	0
131.605	4357022	1	0	0	0	1	1	1	1	0	0	0	0	1	1	0	1	1	1	1	0	1	0	0	0	1	0	0	1	-	0	1	1	1	0	1	0	0	0	1	1	0	1	0	0	1	0	0	0
135.035	30437260_35:G>A	0	1	1	1	0	0	0	0	-	1	1	1	0	0	1	0	0	0	0	1	0	-	1	1	-	1	1	0	-	1	-	0	0	-	0	0	1	1	0	0	1	1	1	0	-	1	1	1
135.382	4215468	1	0	0	0	1	1	-	-	0	0	0	0	1	1	0	1	1	1	1	0	1	0	0	0	1	0	0	1	-	0	1	1	1	0	1	1	0	0	1	-	0	0	0	1	1	0	0	0
137.342	4566068	1	0	0	0	1	1	1	-	0	0	0	0	1	1	0	1	1	1	1	-	-	0	0	0	1	0	0	1	0	0	-	1	1	0	1	1	0	0	1	1	0	0	0	1	1	0	0	0
139.194	4340076	1	0	0	0	1	1	1	-	0	0	0	0	1	1	0	1	1	1	1	0	1	0	0	0	1	0	0	1	1	0	1	1	1	0	0	1	0	0	1	1	0	0	0	1	-	0	0	0
139.796	8534324	1	0	0	0	1	1	1	-	0	0	0	0	1	1	0	1	1	1	1	0	1	0	0	0	1	0	0	1	-	0	1	1	1	0	0	1	0	0	1	1	0	0	0	1	1	0	0	0
141.311	10497533	0	1	1	1	0	0	0	1	1	1	0	1	0	0	1	0	0	0	0	1	0	1	1	1	0	1	1	0	0	1	0	0	0	1	1	0	1	1	0	0	1	1	1	0	0	1	1	1
142.499	4351847	0	1	1	1	0	0	0	1	1	1	0	1	0	0	1	0	0	0	0	1	0	1	1	-	0	1	1	0	0	1	0	0	0	1	1	0	1	1	0	0	1	1	1	0	0	1	1	1
148.077	3604988	0	0	1	1	0	0	-	0	0	0	0	1	0	0	0	0	0	0	0	-	0	1	-	0	0	1	1	0	0	-	0	0	0	-	-	0	1	1	0	0	1	1	0	0	0	1	-	1
	GROUP 7B
0	8514598	0	1	0	0	0	0	1	1	1	0	1	0	0	0	0	0	-	0	0	1	0	1	1	1	1	1	0	0	0	0	1	1	1	1	1	0	1	0	1	0	0	1	1	0	1	1	0	1
2.484	4344890	0	1	0	0	0	0	1	1	1	0	1	0	0	0	0	0	-	0	0	1	0	1	0	1	1	1	0	0	1	0	1	-	1	0	1	0	1	0	-	0	0	1	1	0	-	1	0	1
6.577	3615837	0	1	0	0	0	0	1	1	1	0	1	0	0	0	0	0	1	0	0	1	0	1	0	1	1	1	0	0	1	0	1	1	1	0	1	0	1	0	1	0	0	1	1	0	1	1	0	1
11.752	3613477	0	1	0	0	0	0	1	-	1	0	-	1	0	0	0	0	0	0	1	1	0	1	0	1	1	1	0	0	0	0	1	0	1	0	1	0	1	0	0	1	0	1	1	0	1	1	0	1
17.519	36214890_54:A>C	0	0	1	1	1	1	0	0	0	1	0	0	0	1	1	1	0	1	0	0	1	0	1	0	0	0	0	0	1	1	0	1	0	1	0	1	0	1	0	0	1	0	0	1	0	0	1	0
19.098	85112150_6:T>C	0	0	1	1	1	1	0	0	0	1	-	0	0	-	1	1	0	0	-	0	1	0	1	0	0	0	0	0	1	1	0	1	0	1	0	1	0	1	0	0	1	0	0	1	0	0	1	0
21.693	85378840_36:T>C	1	1	0	0	1	0	1	-	1	0	-	1	1	0	0	0	1	1	-	0	0	1	0	1	1	1	1	1	0	0	1	0	1	0	1	0	1	0	1	1	0	0	1	0	1	1	0	1
22.594	10498234	0	0	1	1	0	1	0	1	0	1	1	0	0	1	1	1	0	0	1	1	1	0	1	0	0	0	0	0	1	1	0	1	0	1	0	1	0	1	0	0	1	1	0	1	0	0	1	0
27.574	4347642	0	0	1	1	1	1	0	1	1	1	1	0	0	1	1	1	0	1	1	1	1	0	1	0	0	0	0	0	1	1	0	1	0	1	0	1	0	1	0	0	0	1	0	1	0	0	1	0
27.86	4343139	0	0	1	1	1	1	0	1	1	1	1	0	0	1	1	1	0	1	1	1	1	0	1	0	0	0	0	-	1	1	0	1	-	1	0	1	0	1	0	0	0	1	0	1	0	0	1	0
30.909	8516373	0	0	1	1	1	1	0	1	1	1	1	0	0	1	1	1	0	1	1	0	1	0	1	0	0	0	0	0	1	1	0	1	0	1	0	0	0	1	0	0	0	1	0	1	0	0	1	0
32.451	42124740_35:C>G	0	0	1	1	1	1	0	1	1	1	-	0	0	1	1	1	0	1	-	0	0	0	1	0	0	1	0	0	1	1	0	1	0	1	0	0	0	1	0	0	0	1	0	1	0	0	1	0
33.388	105168380_30:C>A	0	0	1	1	1	1	0	1	1	1	-	0	0	1	1	1	0	1	-	1	0	0	1	0	0	1	0	0	-	1	0	1	0	1	0	0	0	1	0	0	0	1	0	1	0	0	1	0
34.388	11908327	0	0	0	1	-	1	0	1	1	1	1	0	0	1	1	1	0	1	-	1	0	0	1	0	0	1	0	0	-	1	0	1	0	1	0	0	0	1	0	0	0	1	0	1	0	0	1	0
36.375	4215020	0	0	0	1	1	1	0	1	1	1	1	0	0	1	1	1	0	1	1	1	0	0	1	0	0	1	0	0	-	1	0	1	0	0	0	0	0	1	0	0	0	1	0	1	0	0	1	0
37.964	4220525	0	0	0	1	1	1	0	1	1	1	0	0	0	1	1	1	0	1	1	1	0	0	1	0	0	1	0	0	0	1	0	1	0	0	0	0	0	1	0	0	0	1	0	1	0	0	1	0
38.875	4552657	0	0	0	1	-	1	0	1	1	1	0	0	0	1	1	1	0	1	-	1	0	0	1	0	0	1	0	0	1	1	0	1	0	0	0	0	0	1	0	0	0	1	0	1	0	0	1	0
39.478	42199590_27:G>A	0	0	0	1	1	1	0	-	1	1	0	0	0	1	1	1	0	1	-	1	0	0	1	0	0	1	0	0	1	1	0	1	0	0	0	0	0	1	0	0	0	1	0	0	0	0	1	0
40.374	42126250_33:T>C	0	0	0	1	1	1	0	0	1	1	0	0	0	1	1	1	0	1	0	1	0	0	1	0	0	1	0	0	1	0	0	1	0	0	0	0	0	1	0	0	0	1	0	0	0	0	1	0
41.301	10522929	1	1	1	0	0	0	1	-	0	0	1	1	1	0	0	0	1	0	1	0	1	1	0	1	1	0	1	-	0	1	1	0	1	1	1	1	1	0	1	1	1	0	1	1	1	-	0	1
41.597	8521605	1	1	1	0	0	0	1	1	0	0	1	1	1	0	0	0	1	0	1	0	1	1	0	1	1	0	1	1	0	1	1	0	1	1	1	1	1	0	1	1	-	0	1	1	1	1	0	1
42.488	4213709	1	1	1	0	0	0	1	-	0	0	1	1	1	0	0	0	1	0	1	0	1	1	0	1	1	0	1	1	1	1	1	0	1	1	1	1	1	0	1	1	1	0	1	1	1	1	0	1
43.728	4358464	0	0	0	1	1	-	0	1	1	1	0	0	0	1	1	1	0	1	0	1	0	0	1	0	0	1	0	0	0	0	0	1	0	0	0	-	0	1	0	0	0	1	0	0	1	0	1	0
44.65	30454760_40:T>G	1	1	1	0	0	0	1	-	0	0	1	1	1	0	0	0	1	0	1	0	1	1	0	1	1	0	1	1	1	1	1	0	1	1	1	1	1	0	1	1	1	0	1	1	1	1	0	1
45.273	3611036	1	0	0	1	1	1	0	-	1	1	0	0	1	1	1	1	0	1	0	1	0	0	1	0	0	1	0	0	0	0	0	1	0	0	-	0	0	1	0	0	0	1	0	0	-	0	1	0
45.9	4221244	1	0	0	1	1	1	0	-	1	1	0	0	1	1	1	1	0	1	0	-	0	0	-	0	0	1	0	0	0	0	0	1	0	0	0	0	0	1	0	0	0	1	0	0	1	0	1	0
46.621	30454850_49:C>T	-	0	0	1	1	1	0	0	1	1	-	0	-	1	1	1	0	1	0	1	0	0	1	0	-	1	0	0	-	-	0	1	-	0	-	0	0	1	0	-	0	-	0	0	-	0	1	-
49.771	4568796	0	0	1	1	1	1	0	1	1	-	0	0	0	1	1	1	-	1	0	-	0	0	1	0	0	1	0	0	0	0	1	1	0	0	0	0	0	-	0	0	0	1	0	0	-	0	1	0
50.43	30477290_41:C>A	-	0	1	1	1	1	0	-	1	1	0	0	-	1	1	1	0	1	0	1	0	0	1	0	0	1	0	0	0	0	1	1	0	0	0	0	0	1	0	0	0	1	0	-	0	0	0	0
51.047	42140000_56:A>G	-	0	1	1	1	1	0	0	1	1	0	0	-	1	1	1	1	1	0	1	0	0	1	0	0	1	0	-	0	0	1	1	0	0	0	0	0	1	1	0	0	1	0	0	0	0	0	0
51.943	8517864	0	0	1	1	1	1	0	1	1	1	0	0	0	1	1	1	1	1	0	1	0	0	1	0	0	1	0	1	0	0	1	1	0	0	0	0	0	1	1	0	0	1	0	0	0	0	0	0
52.824	4345336	0	0	1	1	1	1	0	1	1	1	0	0	0	1	1	1	1	1	0	1	0	0	1	0	0	1	0	1	0	0	1	1	0	-	0	0	0	1	1	0	0	1	0	0	-	0	0	0
53.415	4213183	0	0	1	1	1	1	0	-	1	1	0	0	0	1	1	1	1	1	0	1	0	0	1	0	0	1	0	1	0	0	1	1	0	1	0	0	0	1	1	0	0	1	0	0	1	0	0	0
57.59	4552329	0	0	1	1	1	1	0	1	1	1	0	0	0	1	0	1	1	1	0	1	0	0	1	0	0	1	0	1	0	0	1	1	0	1	0	0	0	1	1	1	0	1	0	0	1	0	0	0
59.632	4572812	0	0	1	1	-	-	0	1	1	-	0	0	0	1	1	1	-	1	0	1	1	0	1	0	0	1	0	-	-	0	1	1	0	1	0	0	0	1	1	1	0	0	0	0	1	0	0	0
61.253	8539510	0	1	0	0	0	0	1	0	0	0	1	1	0	0	0	0	0	0	1	0	0	1	0	1	1	0	1	0	0	1	0	0	1	0	1	1	1	0	0	0	1	1	1	1	0	1	1	1
61.881	4203174	0	1	0	0	0	0	1	0	0	0	1	1	0	0	0	0	0	0	1	0	0	1	-	1	1	0	1	-	0	1	0	0	1	0	1	1	1	0	0	0	1	1	-	1	0	1	1	1
63.502	4572478	0	1	0	0	0	0	1	0	0	0	1	1	0	0	0	0	0	0	-	0	0	1	0	1	1	0	1	0	0	1	0	0	1	0	1	1	1	0	0	0	1	0	1	1	0	1	1	1
64.785	42121510_44:G>A	-	1	0	0	0	0	1	0	0	0	1	-	-	0	0	0	0	0	-	0	0	1	0	1	1	0	1	0	0	1	0	0	1	0	1	1	1	0	0	0	1	0	1	1	0	1	1	1
65.774	4210740	0	0	1	1	1	1	0	1	1	1	0	0	0	1	1	1	1	1	-	1	1	0	1	0	0	1	0	1	-	0	1	1	0	0	0	0	0	1	1	1	0	1	0	0	1	0	0	0
68.22	85106890_8:C>T	-	0	1	1	1	1	-	-	1	1	-	0	-	1	1	1	1	1	1	1	1	0	1	0	0	1	0	1	-	0	1	1	1	0	0	0	0	1	1	1	0	1	0	0	1	0	0	0
68.95	4360363	0	0	1	1	1	1	0	1	1	1	0	0	0	1	1	1	-	-	-	1	1	0	-	0	0	1	0	-	-	0	1	-	-	0	0	0	0	1	1	-	0	1	0	0	1	0	0	0
70.407	42065680_23:A>G	-	0	1	1	1	1	0	1	1	1	0	0	-	1	1	1	1	1	1	1	1	0	1	0	0	1	0	1	-	0	1	1	1	0	0	0	0	1	1	1	0	1	0	0	1	0	0	0
71.06	4363750	0	1	0	0	0	0	-	0	0	0	1	1	0	0	0	0	0	0	0	0	0	-	0	1	1	0	1	0	0	1	0	0	1	1	1	1	-	0	0	0	1	1	1	1	0	1	1	1
72.034	8536533	0	0	1	1	1	1	0	1	1	1	0	0	0	1	1	-	1	1	1	1	1	0	1	0	0	1	0	1	1	0	1	1	0	0	0	0	0	1	1	1	0	0	0	0	-	0	0	0
84.204	10512720	0	0	1	1	1	1	0	1	1	1	0	0	0	1	1	0	1	1	1	0	0	0	1	0	0	0	0	0	1	0	1	1	1	1	0	0	0	1	0	0	0	0	0	1	-	0	0	0
85.126	3616131	0	0	1	1	1	1	0	1	1	1	0	0	0	1	1	0	1	1	1	0	0	0	1	0	0	0	0	0	-	0	-	1	1	1	0	0	0	1	0	0	0	0	0	1	1	0	0	0
92.85	11911992	0	1	0	0	-	0	1	0	0	0	1	1	0	0	0	1	0	0	0	0	0	1	0	-	1	1	1	1	0	1	0	0	-	0	1	-	1	0	1	1	-	0	1	0	0	1	1	1
113.718	3607847	0	1	0	0	1	1	-	-	0	1	1	1	0	0	0	1	0	1	0	0	1	0	0	-	1	0	1	-	0	0	0	0	1	0	1	0	0	0	1	1	0	0	1	0	0	0	1	0
116.004	16354456	0	1	0	0	1	1	1	1	0	1	1	1	0	0	1	1	0	1	0	0	1	0	0	1	1	0	1	1	-	0	-	1	-	0	1	0	-	0	1	1	0	0	1	0	0	1	1	0
116.306	4356977	0	1	0	0	1	1	1	-	0	1	1	1	0	0	1	1	0	1	0	0	1	0	0	1	1	0	1	1	1	0	0	1	1	0	1	0	1	0	1	1	0	0	1	0	0	1	1	0
121.549	4221773	0	1	0	0	1	1	1	1	0	1	1	1	0	0	0	1	0	1	0	0	1	0	1	-	1	0	0	1	-	0	0	1	1	0	1	0	-	0	1	1	1	0	1	0	1	1	0	0
122.419	4220377	0	1	0	0	1	1	1	1	0	1	1	1	0	0	0	1	0	1	1	0	1	0	1	1	1	0	0	1	1	0	0	1	1	0	1	0	1	1	1	1	1	0	1	0	1	1	0	0
123.274	8520661	0	1	0	0	1	1	1	1	0	1	1	1	0	0	0	1	0	1	1	0	1	-	1	1	1	0	0	1	1	0	0	1	1	0	1	0	-	1	1	1	1	0	1	0	1	1	-	0
124.133	8522628	0	1	1	0	1	1	1	1	0	1	1	1	0	0	0	1	0	1	1	0	1	0	1	1	1	0	0	1	1	0	0	1	1	0	1	0	1	1	1	1	1	0	1	0	1	1	0	0
124.983	4205675	0	1	1	1	1	1	1	1	0	1	1	1	0	0	0	1	0	1	1	0	1	0	1	-	1	0	0	1	0	0	0	1	1	0	1	0	1	1	1	1	1	0	1	0	1	1	0	0
125.559	4215152	0	1	1	1	1	1	1	-	0	1	1	1	0	0	0	1	0	1	1	0	1	0	1	-	1	0	0	1	0	0	0	1	1	0	1	0	1	1	1	1	1	0	1	0	1	-	0	0
127.048	8533407	0	0	0	0	0	0	0	-	1	0	0	0	0	1	1	0	1	0	0	1	0	1	0	1	0	1	1	0	0	1	1	0	0	1	0	1	0	0	0	0	0	1	0	1	0	0	1	1
127.907	4364920	0	0	0	0	0	0	0	1	1	0	0	0	0	1	1	0	1	0	0	1	0	1	0	1	0	1	1	0	0	1	1	0	0	1	0	1	0	0	0	0	0	1	0	1	0	0	1	1
130.303	4213613	0	0	1	1	0	0	0	1	1	0	0	0	0	1	1	0	1	0	0	1	0	1	0	1	-	1	1	0	0	1	1	0	0	1	0	1	1	1	0	0	0	1	0	1	0	0	1	1
131.179	4345950	0	0	1	1	0	0	0	-	1	0	0	0	0	1	1	0	1	0	1	1	0	1	0	1	0	1	1	0	0	1	1	0	0	1	0	1	1	1	0	0	0	1	0	1	0	0	1	1
	GROUP 7R
0	16328694	0	1	1	1	1	0	0	1	0	0	1	0	0	0	1	1	1	1	1	1	1	1	0	1	1	0	1	-	0	1	1	0	1	0	-	1	1	1	-	0	1	1	1	1	0	1	-	1
0.901	16353756	0	1	1	1	1	0	0	1	0	0	-	0	0	0	1	1	1	1	1	1	1	1	0	1	1	0	1	1	0	1	1	0	1	0	1	1	1	1	1	0	1	1	1	1	0	1	1	1
1.198	10511440	0	1	1	1	1	0	0	-	0	0	1	0	0	0	1	1	1	1	1	1	1	1	0	1	1	0	1	1	0	1	1	0	1	0	1	1	1	1	1	0	1	1	0	1	0	1	1	1
2.438	43701270|_60:T>C	1	0	-	1	0	1	1	-	1	1	0	1	1	1	0	0	0	0	0	0	0	0	1	0	0	1	0	0	-	0	0	1	0	1	0	0	0	0	0	1	0	0	-	0	1	0	0	0
3.071	10501939	0	1	0	0	-	0	0	-	0	0	1	0	0	0	1	1	1	1	1	1	1	1	0	1	-	0	1	-	0	1	1	0	1	0	1	1	0	1	1	0	-	1	-	1	0	1	1	1
3.373	4547174	0	1	0	0	1	0	0	-	0	0	1	0	0	0	1	1	1	1	1	1	1	1	0	-	1	0	1	1	0	1	1	0	1	0	1	1	0	1	1	0	1	1	1	1	0	1	1	1
3.985	8536064	0	1	1	0	1	0	0	1	0	0	1	0	0	0	1	1	1	1	1	1	1	1	0	1	1	0	1	1	0	1	-	0	1	0	1	1	0	1	1	0	1	1	-	-	0	1	1	1
5.575	3609899	0	1	1	0	1	0	0	1	0	0	1	0	0	0	1	1	1	1	1	1	1	1	0	1	1	0	1	1	0	1	1	0	-	0	1	0	1	1	1	0	-	-	-	1	0	1	1	1
7.138	11912262	1	0	1	1	0	1	1	1	1	1	0	1	1	1	0	0	0	0	0	0	0	0	1	0	1	1	0	0	1	0	0	1	0	1	0	1	0	0	0	1	0	0	-	0	1	0	0	0
7.73	3607697	1	0	1	1	0	1	1	1	1	1	0	1	1	1	0	0	0	0	0	0	0	0	1	0	-	1	0	0	1	0	0	1	0	1	0	1	0	0	0	1	0	0	-	0	1	0	0	0
8.97	3624646	1	0	1	1	0	1	1	-	-	1	0	1	1	1	0	0	0	0	0	0	0	0	1	0	-	1	0	0	-	0	0	1	0	1	0	1	0	0	0	1	0	0	1	0	1	0	0	0
9.897	8510196	0	1	0	0	1	0	0	-	0	0	1	0	0	0	1	1	1	1	1	1	1	1	0	1	1	0	1	-	0	1	1	0	1	0	1	0	1	1	1	0	1	1	1	1	0	-	1	1
11.401	3614300	0	1	1	0	1	0	0	1	0	0	1	0	0	0	1	1	1	1	1	1	1	1	0	1	1	0	1	0	0	1	1	0	1	0	1	0	1	1	1	0	1	1	1	1	0	1	1	1
11.693	4347167	0	1	1	0	1	0	0	1	0	0	1	0	0	0	1	1	1	1	1	1	1	1	0	1	1	0	1	0	0	1	1	0	1	0	1	0	1	1	1	0	1	1	1	1	0	1	1	1
11.995	4373777	0	1	1	0	-	0	0	-	0	0	1	0	0	0	1	1	1	1	1	1	1	1	0	1	1	0	1	0	0	1	1	0	1	0	1	0	1	1	1	0	1	1	-	1	0	1	1	1
12.286	8516784	0	1	1	0	1	0	0	1	0	0	1	0	0	0	1	1	1	1	1	1	1	1	0	1	1	0	1	0	0	1	1	0	1	0	1	-	1	1	1	0	1	1	1	1	0	1	1	1
13.172	3623613	0	1	1	0	1	0	-	-	0	0	1	0	0	0	1	1	1	1	1	1	1	1	0	1	1	0	1	0	0	1	1	-	1	0	1	0	1	1	1	0	1	1	1	1	0	1	1	1
13.784	3620086	0	1	1	0	1	0	0	1	0	0	1	0	0	0	1	1	1	1	1	1	1	1	0	1	1	0	1	0	0	1	1	0	1	0	1	0	1	1	1	0	1	1	1	1	0	1	1	1
14.696	8533785	0	1	1	0	-	0	0	-	0	0	1	0	0	0	1	1	1	1	1	1	1	1	0	1	1	0	1	0	0	1	1	0	1	0	1	0	1	1	1	0	1	1	1	1	0	1	1	1
15.298	3622594	0	1	1	0	1	0	0	1	0	-	1	0	0	0	0	1	1	1	-	1	1	1	0	1	1	0	1	0	0	1	1	0	1	0	1	0	1	1	1	0	1	1	1	1	0	1	1	1
16.204	3610908	0	1	1	0	1	0	0	-	0	0	1	0	0	0	0	1	1	1	1	1	1	1	0	1	1	0	0	0	0	1	1	0	1	0	1	0	1	1	1	0	1	1	1	1	0	1	1	1
32.001	4340147	0	1	0	0	0	0	0	1	0	0	1	0	0	0	0	0	1	1	0	1	1	1	0	1	1	0	0	0	0	1	1	0	1	0	1	0	0	0	1	1	1	1	1	1	1	1	1	0
32.85	4555990	0	1	0	0	0	0	0	1	0	0	1	0	0	0	0	0	1	1	0	1	1	1	0	1	0	0	0	0	0	1	1	0	1	0	1	0	0	0	1	1	1	1	1	1	1	1	1	0
34.001	4343807	0	1	0	0	0	0	0	1	0	0	1	0	0	0	0	0	1	1	0	1	1	1	0	1	-	0	0	0	0	1	1	0	1	0	1	0	0	1	1	1	1	1	1	1	1	1	1	0
34.278	4346017	0	1	0	1	0	0	0	1	0	0	1	0	0	0	0	0	1	1	0	1	1	1	0	1	0	0	0	0	0	1	1	0	1	0	1	0	0	1	1	1	1	1	1	1	1	1	1	0
34.554	4340353	0	1	0	1	0	0	0	1	0	0	1	0	0	0	0	0	1	1	0	1	1	1	0	1	0	0	0	0	0	1	1	0	1	0	1	0	0	1	1	1	1	1	1	1	1	1	1	0
35.115	11909372	0	1	0	1	0	0	0	1	0	0	1	0	0	0	0	0	1	1	0	1	1	1	0	1	0	0	0	0	0	1	1	0	1	0	1	0	0	1	1	1	1	1	1	1	1	1	1	0
35.397	11909201	0	1	0	1	0	0	0	1	0	0	1	0	0	0	0	0	1	1	0	1	1	1	0	1	0	0	0	0	0	1	1	0	1	0	1	0	0	1	1	1	1	1	1	1	1	1	1	0
35.704	8512119	0	1	0	1	0	0	-	-	0	0	1	0	0	0	0	0	1	-	0	1	1	1	0	-	0	0	0	0	0	1	1	0	1	0	1	0	0	1	1	1	1	-	1	-	1	1	1	0
36.026	43501030|_38:C>G	0	1	0	1	0	0	0	-	0	0	1	-	0	0	0	0	1	0	0	1	1	1	0	1	0	0	0	0	0	1	1	0	1	0	1	0	0	1	-	1	1	1	1	1	1	1	1	0
36.649	3623727	1	0	1	0	-	1	1	-	1	1	0	-	1	1	1	1	1	-	1	0	0	0	1	0	1	1	1	1	-	0	0	1	0	1	0	1	1	0	1	0	0	0	0	0	0	0	0	1
36.95	36175020|_64:>G	1	0	1	0	1	1	1	-	1	1	0	1	1	1	1	1	1	-	1	0	0	0	1	0	1	1	1	1	1	0	0	1	0	1	0	1	1	0	1	0	0	0	0	0	0	0	0	1
37.247	3619504	0	1	0	1	0	0	0	1	0	0	1	1	0	0	0	0	0	1	0	1	1	1	-	1	0	0	0	0	0	1	1	0	1	0	1	0	0	1	0	1	1	1	1	1	1	1	1	0
37.524	8515649	0	1	0	1	0	0	0	1	0	0	1	1	0	0	0	0	0	1	0	1	1	1	0	1	0	0	0	0	0	1	1	0	1	0	1	0	0	1	0	1	1	1	1	1	1	1	1	0
37.795	10519455	0	1	0	1	0	0	0	1	0	0	1	1	0	0	0	0	0	1	0	1	1	1	0	1	0	0	0	0	0	1	1	0	1	0	1	0	0	1	0	1	1	1	1	1	1	1	1	0
38.072	14470680	0	1	0	1	0	0	0	1	0	0	1	1	0	0	0	0	0	1	0	1	1	1	0	1	0	0	0	0	0	1	1	0	1	0	1	0	0	1	0	1	1	1	1	1	1	1	1	0
39.207	4554910	0	1	0	1	0	0	0	1	0	0	1	1	0	0	0	0	0	1	0	1	1	1	0	1	0	0	0	0	0	1	1	0	1	0	1	0	0	1	0	1	1	1	1	1	1	1	1	0
40.416	4347829	0	1	0	1	0	0	0	-	0	1	1	1	0	0	0	0	0	1	0	1	1	1	0	1	0	0	0	-	0	1	1	0	1	0	1	0	0	0	-	1	1	1	1	1	1	1	1	0
40.763	43694130|_68:C>T	0	1	0	1	-	-	-	-	0	1	1	-	0	-	0	0	0	0	0	1	1	1	0	1	0	0	0	0	0	1	1	0	1	0	1	0	-	0	0	1	1	1	-	1	1	1	1	0
41.442	3616045	0	1	0	1	0	0	0	-	0	1	1	0	0	0	0	1	0	-	0	1	1	1	0	1	0	0	0	0	0	1	-	0	1	0	1	0	0	0	0	1	1	1	1	1	1	1	1	0
42.343	3622316	0	1	0	1	0	0	0	-	0	-	1	-	0	0	0	1	0	1	0	1	1	1	0	0	0	0	0	0	0	1	1	0	1	0	1	0	0	1	0	1	1	1	1	1	1	1	-	0
42.666	36102440|_14:>G	0	1	0	1	-	0	0	-	0	1	1	0	0	0	0	1	0	1	0	1	1	1	0	-	0	0	0	-	0	1	1	0	1	-	1	0	0	-	0	1	1	1	-	1	1	1	1	0
42.972	3609883	0	1	0	1	0	0	0	-	0	1	1	0	0	0	0	1	0	1	0	1	1	1	0	-	0	0	0	0	0	1	1	0	1	0	1	0	0	1	0	1	1	1	1	1	1	1	1	0
43.559	3615267	0	1	0	1	0	0	0	-	0	1	1	0	0	0	0	1	0	-	0	1	1	1	-	-	0	0	0	0	0	1	1	0	1	0	1	0	0	1	0	1	1	1	1	1	1	1	1	0
44.481	4351813	0	1	0	1	0	0	0	1	0	1	1	0	0	0	0	1	0	1	0	1	1	1	0	1	-	0	0	0	0	1	1	0	1	0	1	0	0	-	0	1	1	-	1	1	-	1	1	0
45.429	36177290|_21:C>T	1	0	1	0	-	1	1	-	1	0	0	1	1	1	1	0	1	-	1	0	0	0	1	-	1	1	1	1	1	0	0	1	0	1	0	1	1	-	1	1	0	0	0	0	0	0	0	1
46.701	3611681	1	0	1	0	1	1	1	1	1	0	0	1	1	1	1	0	1	-	1	0	0	0	1	1	1	1	1	1	1	0	0	1	0	1	0	0	1	0	1	1	0	0	0	1	0	0	0	-
48.834	16330051	1	0	1	0	-	1	1	1	1	0	0	1	1	1	1	0	1	-	1	0	0	0	1	1	1	1	1	1	1	0	0	1	0	1	0	0	1	0	1	1	1	0	0	1	-	0	0	1
49.436	43646810|_64:C>G	1	0	1	0	1	1	1	-	1	0	0	1	1	1	1	0	1	-	1	0	0	0	1	-	1	1	1	1	1	0	0	1	0	1	0	0	1	-	1	1	1	0	0	1	1	0	0	1
49.733	4571493	1	0	1	0	1	1	1	-	1	0	0	1	1	1	1	0	1	1	1	0	0	0	1	1	1	1	1	1	1	0	0	1	0	1	0	0	1	0	1	1	1	0	0	1	1	0	0	1
50.03	3607853	1	0	1	0	1	1	1	-	1	0	0	1	1	1	1	0	1	1	1	0	0	0	1	1	1	1	1	1	1	0	0	1	0	1	0	0	1	1	1	1	1	0	0	1	1	0	0	1
50.327	8514918	1	0	1	0	1	1	1	1	1	0	0	1	1	1	1	0	1	-	1	0	0	0	-	1	1	1	1	1	1	0	0	1	0	1	0	0	1	1	1	-	1	0	0	1	-	0	0	1
51.478	4554744	1	0	1	0	1	1	1	1	1	0	0	1	1	1	1	0	1	1	1	0	0	0	0	1	1	1	1	1	1	0	0	1	0	0	0	0	1	1	1	1	1	0	0	1	0	0	1	1
52.1	43735310|_14:G>	-	1	-	1	0	0	0	1	-	1	1	0	-	0	0	1	0	-	0	1	1	1	1	-	0	0	0	0	-	1	1	0	1	1	1	1	0	-	0	0	0	1	1	0	1	1	0	0
52.417	4345978	0	1	0	1	0	0	0	1	0	1	1	0	0	0	0	1	0	1	0	1	1	1	1	-	0	0	0	0	0	1	1	0	1	1	1	1	0	-	0	0	0	1	1	0	1	1	0	0
52.704	4344594	0	1	0	1	0	0	0	1	0	1	0	0	0	0	0	1	0	1	0	1	1	1	1	1	0	0	0	0	0	1	1	0	1	1	1	1	0	1	0	0	0	1	1	0	1	1	0	0
53.631	3622957	0	1	0	1	0	0	0	0	0	1	0	-	0	0	0	1	0	-	0	1	1	1	-	-	0	0	0	0	0	1	1	0	-	1	-	1	0	1	0	0	0	1	1	0	1	1	1	0
54.284	3622971	0	1	0	1	0	0	0	0	0	1	0	1	0	0	0	1	0	1	0	1	1	1	1	-	0	0	0	0	0	-	1	0	0	-	1	1	0	1	0	0	0	1	1	0	1	1	1	0
54.586	4349154	0	1	0	1	0	0	0	0	0	1	0	1	0	0	0	1	0	1	1	1	1	1	1	1	0	0	0	0	0	1	1	0	0	1	1	1	0	1	0	0	0	1	1	0	1	1	1	0
56.703	4574121	1	0	1	0	1	1	1	1	1	0	1	0	1	1	1	0	1	-	0	0	0	0	0	-	1	1	1	1	1	0	0	1	1	0	0	0	1	1	1	1	1	0	0	1	0	0	0	1
57.62	3623128	0	0	1	0	1	-	1	-	1	0	1	0	0	1	1	0	1	1	0	0	0	0	0	-	-	1	1	1	-	0	0	1	1	0	0	0	1	1	-	1	1	0	0	1	0	0	0	1
60.827	14475854	1	1	0	1	0	0	0	0	0	1	0	1	1	0	0	1	0	0	1	1	1	1	1	1	-	0	0	0	0	1	1	0	0	1	1	1	0	0	0	0	0	1	1	0	1	1	1	0
61.414	14471278	1	1	0	1	0	0	0	0	0	1	0	1	1	0	0	1	0	0	1	1	1	1	1	1	-	0	0	0	0	1	1	0	0	1	1	1	0	0	0	0	0	1	1	0	1	1	1	0
62.644	30446800|_13:C>T	0	0	1	0	1	1	1	1	1	0	1	0	0	1	1	0	1	1	0	0	0	0	0	-	-	1	1	-	1	0	0	1	1	0	0	0	1	1	1	1	1	0	0	1	0	0	0	1
63.256	4353907	1	1	0	1	0	0	0	0	0	1	0	1	1	0	0	1	0	0	1	1	1	1	1	1	1	0	0	0	0	1	1	0	0	1	1	1	1	0	0	0	0	-	1	0	1	1	1	0
63.558	4363747	1	1	0	1	0	0	0	0	0	1	0	1	1	0	0	1	0	0	1	1	1	1	1	1	-	0	0	0	0	1	1	0	0	1	1	1	1	0	0	0	0	1	1	0	-	-	1	0
64.563	4551447	0	0	1	0	1	1	1	-	1	0	1	0	0	1	0	0	1	1	0	0	0	0	0	-	-	1	1	1	1	0	0	1	1	0	0	0	0	1	1	1	-	0	0	1	0	0	0	1
65.196	3616322	0	0	1	0	1	1	1	1	1	0	1	0	0	1	1	0	1	1	0	0	0	0	0	1	1	1	1	1	1	0	0	1	1	0	0	0	0	1	1	1	1	0	0	1	0	0	0	1
66.384	3612863	0	0	1	0	1	1	1	1	1	0	1	0	0	1	1	0	1	1	0	-	0	0	0	1	1	1	1	1	1	0	0	1	1	0	0	0	0	1	1	1	1	0	0	1	0	0	0	1
69.365	4213687	1	1	0	1	0	0	0	0	0	1	0	1	1	0	0	1	0	0	1	1	1	1	1	-	1	0	0	0	0	-	0	0	0	1	1	1	1	0	0	0	0	1	1	0	-	1	1	0
70.018	4575477	1	1	0	1	0	0	0	0	-	1	0	1	1	0	0	1	0	0	1	1	1	1	1	1	1	0	0	0	0	0	0	0	0	1	1	1	1	0	0	0	0	1	1	0	1	-	-	0
70.971	4218828	1	1	0	1	0	0	0	0	0	1	0	1	1	0	0	1	0	0	1	1	1	1	1	-	1	0	0	0	0	0	0	0	0	1	1	1	1	0	0	0	0	1	1	0	1	1	1	0
71.877	8537305	0	0	1	0	1	1	1	1	1	0	1	0	0	1	1	0	1	1	0	0	0	0	0	-	0	1	1	1	1	1	1	1	1	0	0	0	0	1	1	1	1	0	0	1	0	0	0	1
73.339	3606045	0	0	1	0	1	1	1	1	1	0	1	0	0	1	1	0	1	1	0	0	0	-	0	1	0	1	1	1	1	1	1	1	1	0	0	0	0	1	1	1	1	1	0	1	0	0	0	1
74.522	4344200	0	0	1	0	1	1	1	1	1	0	1	0	0	1	1	0	1	1	0	0	0	0	0	-	0	1	1	1	1	1	1	1	1	0	0	0	1	0	1	1	1	-	0	1	0	0	0	1
75.412	4546907	0	0	1	0	1	1	1	1	1	0	1	0	0	1	1	0	1	1	0	0	0	0	0	1	0	1	1	1	1	1	1	1	1	0	0	0	0	0	1	1	1	1	0	1	0	0	0	1
77.184	4207929	0	0	0	0	1	1	1	1	1	0	1	0	0	1	1	0	1	1	0	0	0	0	0	1	0	1	1	1	1	1	1	1	1	0	0	0	1	0	1	1	1	1	-	1	0	0	0	1
77.48	8511824	0	0	0	0	1	1	1	1	-	0	1	0	0	1	1	0	1	1	0	0	0	0	0	1	0	1	1	1	1	1	1	1	1	0	0	0	1	0	1	1	-	1	0	1	0	0	0	1
79.059	16328195	1	1	1	1	0	0	0	0	0	1	0	-	1	0	0	1	0	0	1	-	1	1	1	1	1	0	0	0	0	0	0	0	0	1	1	1	0	1	0	0	0	1	-	0	1	1	1	0
79.661	16352478	1	1	1	1	0	0	0	0	0	1	0	1	1	0	0	1	0	0	1	1	1	1	1	1	-	0	0	0	0	0	0	0	0	1	1	1	0	1	0	0	0	-	1	0	1	1	1	0
79.953	4217354	1	1	1	1	0	0	0	0	0	1	0	1	1	0	0	1	0	0	1	1	1	1	1	1	1	0	0	0	0	0	0	0	0	1	1	1	0	1	0	0	0	1	1	0	1	1	1	0
81.141	10503985	1	1	1	1	0	0	0	0	0	1	0	1	1	0	0	1	0	0	1	1	1	1	1	1	1	0	0	0	0	0	0	0	0	1	1	1	0	1	0	0	0	1	1	0	1	1	1	0
82.031	14478934	1	1	1	1	0	0	0	0	0	1	0	1	1	0	0	1	0	0	1	1	1	1	1	1	1	0	0	0	0	0	0	0	0	1	1	1	0	1	0	0	0	1	1	0	1	1	1	0
83.235	16329175	1	1	1	1	0	0	0	0	0	1	0	1	1	0	0	1	0	0	1	1	-	1	1	1	1	0	0	0	0	0	0	0	0	1	1	1	0	1	0	0	0	1	1	0	1	-	1	0
[truncated: 140 more columns]
